# Supplementary material for: Description of six new large species of Argentinomyia Lynch-Arribálzaga, 1891 and redescription of Talahua fervida (Fluke, 1945) (Diptera, Syrphidae, Syrphinae)
Source: Zookeys. 2020 Apr 22;929:19–51. doi: 10.3897/zookeys.929.37666 (PMC7192955; doi:10.3897/zookeys.929.37666)
Supplement: XML Treatment for Argentinomyia andina [file zookeys.929.37666-treatment1.xml]

<!DOCTYPE tp:taxon-treatment
  PUBLIC "-//TaxonX//DTD Taxonomic Treatment Publishing DTD v0 20100105//EN" "tax-treatment-NSO.dtd">
<tp:taxon-treatment xmlns:tp="http://www.plazi.org/taxpub"><tp:treatment-meta><kwd-group><label>Taxon classification</label><kwd><named-content xmlns:xlink="http://www.w3.org/1999/xlink" content-type="kingdom">Animalia</named-content></kwd><kwd><named-content xmlns:xlink="http://www.w3.org/1999/xlink" content-type="order">Diptera</named-content></kwd><kwd><named-content xmlns:xlink="http://www.w3.org/1999/xlink" content-type="family">Syrphidae</named-content></kwd></kwd-group><mixed-citation publication-type="journal"><person-group><name><surname>Montoya</surname><given-names>Augusto L.</given-names></name><name><surname>Wolff</surname><given-names>Marta</given-names></name></person-group><article-title>Description of six new large species of <italic><tp:taxon-name><tp:taxon-name-part taxon-name-part-type="genus" reg="Argentinomyia">Argentinomyia</tp:taxon-name-part></tp:taxon-name></italic> Lynch-Arribálzaga, 1891 and redescription of <italic><tp:taxon-name><tp:taxon-name-part taxon-name-part-type="genus" reg="Talahua">Talahua</tp:taxon-name-part> <tp:taxon-name-part taxon-name-part-type="species" reg="fervida">fervida</tp:taxon-name-part></tp:taxon-name></italic> (Fluke, 1945) (<tp:taxon-name><tp:taxon-name-part taxon-name-part-type="order">Diptera</tp:taxon-name-part></tp:taxon-name>, <tp:taxon-name><tp:taxon-name-part taxon-name-part-type="family">Syrphidae</tp:taxon-name-part></tp:taxon-name>, <tp:taxon-name><tp:taxon-name-part taxon-name-part-type="subfamily">Syrphinae</tp:taxon-name-part></tp:taxon-name>)</article-title><source>Zookeys</source><day>22</day><month>4</month><year>2020</year><volume>929</volume><fpage>19</fpage><lpage>51</lpage><pub-id pub-id-type="doi">10.3897/zookeys.929.37666</pub-id></mixed-citation></tp:treatment-meta><tp:nomenclature><tp:taxon-name><object-id xmlns:xlink="http://www.w3.org/1999/xlink" content-type="arpha" xlink:type="simple">1B1BC6E4-AE2C-5988-946C-2ABEE31DB109</object-id>
              <tp:taxon-name-part taxon-name-part-type="genus" reg="Argentinomyia">Argentinomyia</tp:taxon-name-part>
              <tp:taxon-name-part taxon-name-part-type="species" reg="andina">andina</tp:taxon-name-part>
              <object-id xmlns:xlink="http://www.w3.org/1999/xlink" content-type="zoobank" xlink:type="simple">http://zoobank.org/72FC4AEB-1E3D-4529-8DE2-E541D25207EB</object-id>
            </tp:taxon-name><tp:taxon-authority>Montoya &amp; Wolff</tp:taxon-authority><tp:taxon-status xmlns:xlink="http://www.w3.org/1999/xlink" xlink:type="simple">sp. nov.</tp:taxon-status><xref ref-type="fig" rid="F1">Figures 1</xref><xref ref-type="fig" rid="F2">, 2</xref><xref ref-type="fig" rid="F15">, 15</xref></tp:nomenclature><tp:treatment-sec sec-type="Differential diagnosis" id="SECID0EH6AE"><title>Differential diagnosis.</title><p>Face yellow pollinose and pilose. Metafemur extensively brown, only slightly orange on apical 1/6. Tibiae yellow with a dark ring near the middle, more prominent on the metalegs. Third and fourth tergum with a pair of broad subquadrate maculae, reaching the lateral margin in their full width, fifth tergum with a pair of small maculae in the basal corners. <italic><tp:taxon-name><tp:taxon-name-part taxon-name-part-type="genus" reg="Argentinomyia">Argentinomyia</tp:taxon-name-part> <tp:taxon-name-part taxon-name-part-type="species" reg="puntarena">puntarena</tp:taxon-name-part></tp:taxon-name></italic> sp. nov. is similar to <italic><tp:taxon-name><tp:taxon-name-part taxon-name-part-type="genus" reg="Argentinomyia">A.</tp:taxon-name-part> <tp:taxon-name-part taxon-name-part-type="species" reg="andina">andina</tp:taxon-name-part></tp:taxon-name></italic> sp. nov., but differs in having the face white pollinose and pilose; metafemur orange on basal 1/5 and apical 3/5, metatibia extensively brown, only orange brownish on basal 2/3; fifth tergum without maculae.</p></tp:treatment-sec><tp:treatment-sec sec-type="type locality" id="SECID0EEAAG"><title>Type locality.</title><p>Colombia, department of Antioquia, Sonsón municipality, Vereda Norí municipal rural settlement, Norí Mountain hill, forest, <named-content xmlns:xlink="http://www.w3.org/1999/xlink" content-type="dwc:verbatimCoordinates" xlink:type="simple"><named-content content-type="geo-json" specific-use="{&#34;type&#34;:&#34;Point&#34;,&#34;coordinates&#34;:[75.269033,5.809667]}" id="NCID0ENAAG" xlink:type="simple">05°48.580'N, 75°16.142'E</named-content></named-content>, alt. 2896 m a.s.l.</p></tp:treatment-sec><tp:treatment-sec sec-type="description" id="SECID0ESAAG"><title>Description.</title><p><bold>Male. Head</bold> (Fig. <xref ref-type="fig" rid="F1">1A, C</xref>): Black metallic, covered with yellow pollinosity, oral tips, ocellar triangle, and a large triangular macula on the frons, yellow pilose, pile on front black, on gena and face golden yellow, on the occiput yellow except the dorsal pile black, frontal triangle coppery metallic. Antennae brown, orange-red ventrally, rounded, as long as wide, the lower basal corner of basoflagellomere, ratio 1.0:1.2:2.3, arista orange, dark brown toward the tip. <bold>Thorax</bold> (Fig. <xref ref-type="fig" rid="F1">1C</xref>). Black, the scutum shining, with iridescent to coppery yellow reflections, with two median brownish pollinose vittae on anterior half, pile mostly yellow, with long black pile before the scutellum. <italic>Wing</italic> (Fig. <xref ref-type="fig" rid="F1">1C</xref>). Slightly smoky, the stigma brown yellowish, marginal maculae slightly brownish at apex of cells r and m; membrane microtrichose, except for extensive bare areas on basal half (cells c, sc, r1, dm and bm); tegula and basicosta black pilose, alula extensively bare medially, calypter whitish yellow, border whitish tawny, fringe yellow tawny, plumula yellow, halter white, knob white. <italic>Legs</italic> (Fig. <xref ref-type="fig" rid="F1">1C</xref>). Yellow to brown, pro and mesofemora brown, only slightly yellow on apical 1/3, respectively, metafemora brown, only slightly orange on apical 1/6, tibiae yellow with a dark ring near the middle, more prominent on the metalegs, tarsi brown, yellow pilose below, black pilose above. <bold>Abdomen</bold> (Fig. <xref ref-type="fig" rid="F1">1B</xref>). Elongate, black, with five pairs of lateral orange maculae reaching the apical 5/6 of the tergum, first tergum shining black, second to fourth tergum with a pair of broad subquadrate maculae, reaching the lateral margin in their full width; fifth tergum with a pair of small maculae in the basal corners. Pile orange on the sides basally, black down the middle and on the apical terga, as well as in the maculae; male genitalia as Fig. <xref ref-type="fig" rid="F2">2</xref>.</p><p><bold>Female.</bold> (Fig. <xref ref-type="fig" rid="F1">1D–F</xref>). Similar to male except for normal sexual dimorphism. Abdominal maculae triangular and comparatively shorter than in the male, apically rounded, second to fifth tergum with maculae only reaching the apical 3/4, but not reaching the lateral margin in their full width. Frons shining above with a white pollinose transversal macula below. The female of <italic><tp:taxon-name><tp:taxon-name-part taxon-name-part-type="genus" reg="Argentinomyia">Argentinomyia</tp:taxon-name-part> <tp:taxon-name-part taxon-name-part-type="species" reg="andina">andina</tp:taxon-name-part></tp:taxon-name></italic> sp. nov. is similar in appearance to <italic><tp:taxon-name><tp:taxon-name-part taxon-name-part-type="genus" reg="Talahua">Talahua</tp:taxon-name-part> <tp:taxon-name-part taxon-name-part-type="species" reg="fervida">fervida</tp:taxon-name-part></tp:taxon-name></italic>, but <italic><tp:taxon-name><tp:taxon-name-part taxon-name-part-type="genus" reg="Talahua">T.</tp:taxon-name-part> <tp:taxon-name-part taxon-name-part-type="species" reg="fervida">fervida</tp:taxon-name-part></tp:taxon-name></italic> has a pair of small basolateral maculae on the sixth tergum and maculae on second to third tergum are longer than in <italic><tp:taxon-name><tp:taxon-name-part taxon-name-part-type="genus" reg="Argentinomyia">A.</tp:taxon-name-part> <tp:taxon-name-part taxon-name-part-type="species" reg="andina">andina</tp:taxon-name-part></tp:taxon-name></italic> sp. nov.</p><p><bold>Length</bold> (<italic>N</italic> = 2). Body 11.2–11.5 mm; wing 10.8–11.1 mm.</p></tp:treatment-sec><tp:treatment-sec sec-type="etymology" id="SECID0E4DAG"><title>Etymology.</title><p>The specific epithet <italic><tp:taxon-name><tp:taxon-name-part taxon-name-part-type="genus" reg="Argentinomyia"/><tp:taxon-name-part taxon-name-part-type="species" reg="andina">andina</tp:taxon-name-part></tp:taxon-name></italic> (nominative, adjective feminine) is derived from the Andes South American mountain chain system where the type specimens were collected.</p></tp:treatment-sec><tp:treatment-sec sec-type="distribution" id="SECID0ENEAG"><title>Distribution.</title><p><italic><tp:taxon-name><tp:taxon-name-part taxon-name-part-type="genus" reg="Argentinomyia">Argentinomyia</tp:taxon-name-part> <tp:taxon-name-part taxon-name-part-type="species" reg="andina">andina</tp:taxon-name-part></tp:taxon-name></italic> sp. nov. (<italic>N</italic> = 8) is distributed on the west slope of the Central Cordillera in Northern Colombian Andes (Antioquia) at elevations between 1800–2700 m. a.s.l., in the provinces of Cauca (Fig. <xref ref-type="fig" rid="F15">15</xref>).</p></tp:treatment-sec><tp:treatment-sec sec-type="type material" id="SECID0EEFAG"><title>Type material.</title><p><bold>Holotype.</bold> COLOMBIA ♂, Antioquia, Sonsón, Norí. Original label: “Colombia, Antioquia, Sonsón, vereda Norí / Norí mountain hill, Forest; <named-content xmlns:xlink="http://www.w3.org/1999/xlink" content-type="dwc:verbatimCoordinates" xlink:type="simple"><named-content content-type="geo-json" specific-use="{&#34;type&#34;:&#34;Point&#34;,&#34;coordinates&#34;:[75.269033,5.809667]}" id="NCID0EPFAG" xlink:type="simple">5°48.580'N, 75°16.142'E</named-content></named-content>, 2896 m / 1-12.iv.2018, Malaise trap, Leg. A.L. Montoya and J.P. Carmona / CEUA 103430”. “HOLOTYPE / <italic><tp:taxon-name><tp:taxon-name-part taxon-name-part-type="genus" reg="Argentinomyia">Argentinomyia</tp:taxon-name-part> <tp:taxon-name-part taxon-name-part-type="species" reg="andina">andina</tp:taxon-name-part></tp:taxon-name></italic> / Montoya &amp; Wolff 2020” [red, handwritten except first line]”. The holotype is in good condition and deposited at the CEUA, Medellín, Colombia. <bold>Paratypes.</bold> COLOMBIA • 1 ♂ same data as for holotype (CEUA) but differs on: Net, 2.vii.2018, Leg. J.P. Carmona, J. Sauceda, J. Vallejo (CEUA 103385); 2♂, same, except; 24.v-4.vi.2019, Leg. A.L. Montoya; J. Sauceda; M. Posada (CEUA 103552-53); 1♂, Antioquia, Santa Elena, Vereda El Placer, El Robledal, <named-content xmlns:xlink="http://www.w3.org/1999/xlink" content-type="dwc:verbatimCoordinates" xlink:type="simple"><named-content content-type="geo-json" specific-use="{&#34;type&#34;:&#34;Point&#34;,&#34;coordinates&#34;:[75.504450,6.228617]}" id="NCID0EEGAG" xlink:type="simple">6°13.717'N, 75°30.267'E</named-content></named-content>, 2480 m a.s.l., Van Sommeren-Rydon trap baited with fish, 1–5.iii.2007, Leg A. Vélez (CEUA 103551); 1♀, Antioquia, San José de la Montaña, Vereda El Congo, Sector La Laguna, <named-content xmlns:xlink="http://www.w3.org/1999/xlink" content-type="dwc:verbatimCoordinates" xlink:type="simple"><named-content content-type="geo-json" specific-use="{&#34;type&#34;:&#34;Point&#34;,&#34;coordinates&#34;:[75.701733,6.763783]}" id="NCID0EMGAG" xlink:type="simple">6°45.827'N, 75°42.104'E</named-content></named-content>, 3100-3200 m a.s.l., Páramo, Van Sommeren-Rydon trap baited with fish, 10-11.ix.2011, Leg. L. Rios (CEUA 69016); 1♀, same, except; 46.013'N, 75°41.979'E, 3100–3183 m a.s.l., Malaise, 4–14.ii.2017, Leg. C. Henao; A. F. Sepúlveda (CEUA 103635); 1♂, Sonsón, Vereda San Francisco, Las Palomas A Mountain hill, <named-content xmlns:xlink="http://www.w3.org/1999/xlink" content-type="dwc:verbatimCoordinates" xlink:type="simple"><named-content content-type="geo-json" specific-use="{&#34;type&#34;:&#34;Point&#34;,&#34;coordinates&#34;:[75.256183,5.726767]}" id="NCID0EUGAG" xlink:type="simple">5°43.606'N, 75°15.371'E</named-content></named-content>, 2749 m a.s.l., Forest, Net, 1-12.iv.2018, Leg. A.L. Montoya, J. Carmona (CEUA 103434).</p></tp:treatment-sec><tp:treatment-sec sec-type="comments" id="SECID0EZGAG"><title>Comments.</title><p><italic><tp:taxon-name><tp:taxon-name-part taxon-name-part-type="genus" reg="Argentinomyia">Argentinomyia</tp:taxon-name-part> <tp:taxon-name-part taxon-name-part-type="species" reg="andina">andina</tp:taxon-name-part></tp:taxon-name></italic> sp. nov. inhabits pristine Andean forest and Páramo ecosystems in Colombia, being particularly abundant in forest.</p><fig id="F1" position="float" orientation="portrait"><object-id xmlns:xlink="http://www.w3.org/1999/xlink" content-type="doi" xlink:type="simple">10.3897/zookeys.929.37666.figure1</object-id><object-id xmlns:xlink="http://www.w3.org/1999/xlink" content-type="arpha" xlink:type="simple">F725CA40-47ED-587A-B178-1CFF2613FD95</object-id><label>Figure 1.</label><caption><p><italic><tp:taxon-name><tp:taxon-name-part taxon-name-part-type="genus" reg="Argentinomyia">Argentinomyia</tp:taxon-name-part> <tp:taxon-name-part taxon-name-part-type="species" reg="andina">andina</tp:taxon-name-part></tp:taxon-name></italic> sp. nov., male (CEUA 103551): <bold>A</bold> head, frontal, male <bold>B</bold> dorsal view <bold>C</bold> lateral view. Female (CEAU 69016): <bold>D</bold> head, frontal view <bold>E</bold> dorsal view <bold>F</bold> lateral view. Scale bars: 5 mm.</p></caption><graphic xmlns:xlink="http://www.w3.org/1999/xlink" xlink:href="zookeys-929-019-g001.jpg" position="float" orientation="portrait" xlink:type="simple" id="oo_402755.jpg"><uri content-type="original_file" xlink:type="simple">https://binary.pensoft.net/fig/402755</uri></graphic></fig><fig id="F2" position="float" orientation="portrait"><object-id xmlns:xlink="http://www.w3.org/1999/xlink" content-type="doi" xlink:type="simple">10.3897/zookeys.929.37666.figure2</object-id><object-id xmlns:xlink="http://www.w3.org/1999/xlink" content-type="arpha" xlink:type="simple">C3888743-C226-5353-B7E9-E5926D28DE97</object-id><label>Figure 2.</label><caption><p><italic><tp:taxon-name><tp:taxon-name-part taxon-name-part-type="genus" reg="Argentinomyia">Argentinomyia</tp:taxon-name-part> <tp:taxon-name-part taxon-name-part-type="species" reg="andina">andina</tp:taxon-name-part></tp:taxon-name></italic> sp. nov., male genitalia: <bold>A</bold> whole genitalia including epandrium, cercus, and surstylus, lateral view <bold>B</bold> epandrium, dorsal view <bold>C</bold> hypandrium, ventral view. Abbreviations used in male genitalia structures are as follows: <bold>Ahp</bold> = apex of hypandrium (superior lobes; <bold>Cer</bold> = cercus; <bold>Epd</bold> = epandrium; <bold>Hyp</bold> = hypandrium; <bold>Led</bold> = aedeagal lobe; <bold>Sur</bold> = surstyle. Scale bar: 0.05 mm.</p></caption><graphic xmlns:xlink="http://www.w3.org/1999/xlink" xlink:href="zookeys-929-019-g002.jpg" position="float" orientation="portrait" xlink:type="simple" id="oo_402756.jpg"><uri content-type="original_file" xlink:type="simple">https://binary.pensoft.net/fig/402756</uri></graphic></fig></tp:treatment-sec><tp:treatment-sec><!--Section generated to contain objects referenced in tp:taxon-treatment.--><fig id="F15" position="float" orientation="portrait"><object-id xmlns:xlink="http://www.w3.org/1999/xlink" content-type="doi" xlink:type="simple">10.3897/zookeys.929.37666.figure15</object-id><object-id xmlns:xlink="http://www.w3.org/1999/xlink" content-type="arpha" xlink:type="simple">1E06C39C-9396-57EF-AF88-6A86896586A4</object-id><label>Figure 15.</label><caption><p>Biogeographical distribution of <italic><tp:taxon-name><tp:taxon-name-part taxon-name-part-type="genus" reg="Argentinomyia">Argentinomyia</tp:taxon-name-part> <tp:taxon-name-part taxon-name-part-type="species" reg="andina">andina</tp:taxon-name-part></tp:taxon-name></italic> sp. nov. (yellow), <italic><tp:taxon-name><tp:taxon-name-part taxon-name-part-type="genus" reg="Argentinomyia">A.</tp:taxon-name-part> <tp:taxon-name-part taxon-name-part-type="species" reg="quimbaya">quimbaya</tp:taxon-name-part></tp:taxon-name></italic> sp. nov. (blue) and <italic><tp:taxon-name><tp:taxon-name-part taxon-name-part-type="genus" reg="Argentinomyia">A.</tp:taxon-name-part> <tp:taxon-name-part taxon-name-part-type="species" reg="choachi">choachi</tp:taxon-name-part></tp:taxon-name></italic> sp. nov. (red).</p></caption><graphic xmlns:xlink="http://www.w3.org/1999/xlink" xlink:href="zookeys-929-019-g015.jpg" position="float" orientation="portrait" xlink:type="simple" id="oo_402769.jpg"><uri content-type="original_file" xlink:type="simple">https://binary.pensoft.net/fig/402769</uri></graphic></fig></tp:treatment-sec></tp:taxon-treatment>
