# Supplementary material for: Description of six new large species of Argentinomyia Lynch-Arribálzaga, 1891 and redescription of Talahua fervida (Fluke, 1945) (Diptera, Syrphidae, Syrphinae)
Source: Zookeys. 2020 Apr 22;929:19–51. doi: 10.3897/zookeys.929.37666 (PMC7192955; doi:10.3897/zookeys.929.37666)
Supplement: XML Treatment for Argentinomyia choachi [file zookeys.929.37666-treatment2.xml]

<!DOCTYPE tp:taxon-treatment
  PUBLIC "-//TaxonX//DTD Taxonomic Treatment Publishing DTD v0 20100105//EN" "tax-treatment-NSO.dtd">
<tp:taxon-treatment xmlns:tp="http://www.plazi.org/taxpub"><tp:treatment-meta><kwd-group><label>Taxon classification</label><kwd><named-content xmlns:xlink="http://www.w3.org/1999/xlink" content-type="kingdom">Animalia</named-content></kwd><kwd><named-content xmlns:xlink="http://www.w3.org/1999/xlink" content-type="order">Diptera</named-content></kwd><kwd><named-content xmlns:xlink="http://www.w3.org/1999/xlink" content-type="family">Syrphidae</named-content></kwd></kwd-group><mixed-citation publication-type="journal"><person-group><name><surname>Montoya</surname><given-names>Augusto L.</given-names></name><name><surname>Wolff</surname><given-names>Marta</given-names></name></person-group><article-title>Description of six new large species of <italic><tp:taxon-name><tp:taxon-name-part taxon-name-part-type="genus" reg="Argentinomyia">Argentinomyia</tp:taxon-name-part></tp:taxon-name></italic> Lynch-Arribálzaga, 1891 and redescription of <italic><tp:taxon-name><tp:taxon-name-part taxon-name-part-type="genus" reg="Talahua">Talahua</tp:taxon-name-part> <tp:taxon-name-part taxon-name-part-type="species" reg="fervida">fervida</tp:taxon-name-part></tp:taxon-name></italic> (Fluke, 1945) (<tp:taxon-name><tp:taxon-name-part taxon-name-part-type="order">Diptera</tp:taxon-name-part></tp:taxon-name>, <tp:taxon-name><tp:taxon-name-part taxon-name-part-type="family">Syrphidae</tp:taxon-name-part></tp:taxon-name>, <tp:taxon-name><tp:taxon-name-part taxon-name-part-type="subfamily">Syrphinae</tp:taxon-name-part></tp:taxon-name>)</article-title><source>Zookeys</source><day>22</day><month>4</month><year>2020</year><volume>929</volume><fpage>19</fpage><lpage>51</lpage><pub-id pub-id-type="doi">10.3897/zookeys.929.37666</pub-id></mixed-citation></tp:treatment-meta><tp:nomenclature><tp:taxon-name><object-id xmlns:xlink="http://www.w3.org/1999/xlink" content-type="arpha" xlink:type="simple">4D4BA30E-66C1-524A-A24C-B78C1E5FBFEA</object-id>
              <tp:taxon-name-part taxon-name-part-type="genus" reg="Argentinomyia">Argentinomyia</tp:taxon-name-part>
              <tp:taxon-name-part taxon-name-part-type="species" reg="choachi">choachi</tp:taxon-name-part>
              <object-id xmlns:xlink="http://www.w3.org/1999/xlink" content-type="zoobank" xlink:type="simple">http://zoobank.org/AACD240E-CB96-4DEF-A2A5-BB5AB779EF79</object-id>
            </tp:taxon-name><tp:taxon-authority>Montoya</tp:taxon-authority><tp:taxon-status xmlns:xlink="http://www.w3.org/1999/xlink" xlink:type="simple">sp. nov.</tp:taxon-status><xref ref-type="fig" rid="F3">Figure 3</xref><xref ref-type="fig" rid="F15">, 15</xref></tp:nomenclature><tp:treatment-sec sec-type="Differential diagnosis" id="SECID0E2IAG"><title>Differential diagnosis.</title><p>Abdomen with a pair of large quadrangular maculae on the third and fourth tergum, sometimes slightly touching toward the middle. Legs black, metafemur only slightly yellow in the extreme apex. Coxae black. Metacoxa yellowish pilose. <italic><tp:taxon-name><tp:taxon-name-part taxon-name-part-type="genus" reg="Argentinomyia">Argentinomyia</tp:taxon-name-part> <tp:taxon-name-part taxon-name-part-type="species" reg="choachi">choachi</tp:taxon-name-part></tp:taxon-name></italic> sp. nov. is similar in appearance to the female of <italic><tp:taxon-name><tp:taxon-name-part taxon-name-part-type="genus" reg="Argentinomyia">Argentinomyia</tp:taxon-name-part> <tp:taxon-name-part taxon-name-part-type="species" reg="andina">andina</tp:taxon-name-part></tp:taxon-name></italic> sp. nov. but in <italic><tp:taxon-name><tp:taxon-name-part taxon-name-part-type="genus" reg="Argentinomyia">A.</tp:taxon-name-part> <tp:taxon-name-part taxon-name-part-type="species" reg="andina">andina</tp:taxon-name-part></tp:taxon-name></italic> sp. nov. the third and fourth tergum have a pair of short rounded basal maculae; metafemur is extensively brown, only slightly orange on apical 1/6; all coxae yellow.</p></tp:treatment-sec><tp:treatment-sec sec-type="type locality" id="SECID0ECKAG"><title>Type locality.</title><p>Colombia, department of Cundinamarca, Choachí municipality, La Victoria. <named-content xmlns:xlink="http://www.w3.org/1999/xlink" content-type="dwc:verbatimCoordinates" xlink:type="simple"><named-content content-type="geo-json" specific-use="{&#34;type&#34;:&#34;Point&#34;,&#34;coordinates&#34;:[73.931400,4.545350]}" id="NCID0ELKAG" xlink:type="simple">4°32.721'N, 73°55.884'E</named-content></named-content>, 2450 m a.s.l.</p></tp:treatment-sec><tp:treatment-sec sec-type="description" id="SECID0EQKAG"><title>Description.</title><p><bold>Female. Head</bold> (Fig. <xref ref-type="fig" rid="F3">3A, C</xref>). Black, covered with white pollinosity, oral tips, ocellar triangle, and a large triangular macula on the front, white pilose, pile on front black, on gena and face white, on ocellar triangle black, on the occiput white except for the dorsal pile, which are black. Antennae brown, orange-red ventrally, oval, longer than wide pedicel and the lower basal corner of basoflagellomere, ratio 1.0:1.3:3.1, arista orange, brown toward the tip. <bold>Thorax</bold> (Fig. <xref ref-type="fig" rid="F3">3C</xref>). Black cyaneous, the scutum shining, with iridescent to coppery reflections in the notopleura, with two median yellowish pollinose vittae on anterior half. <italic>Wing</italic> (Fig. <xref ref-type="fig" rid="F3">3C</xref>). Smoky apically, the stigma yellow-brown, membrane microtrichose, except for extensive bare areas on basal half (cells c, sc, r1, dm and bm); tegula black pilose, basicosta yellow pilose, alula bare, calypter whitish tawny, border whitish brown, fringe tawny, plumula yellow, halter white, knob white. <italic>Legs</italic> (Fig. <xref ref-type="fig" rid="F3">3C, D</xref>). Black, pro and mesofemora yellow on the apical two-thirds; metafemora only slightly yellow in the extreme apex, pro and mesotibia with lateral maculae on posterior medial edge, metatibia extensively brown, only yellow on basal 2/7 and apical 1/7; protarsi black, meso- and metabasitarsus yellow, the pile yellow, black on the metatibia and above on the tarsi; coxa black, metacoxa yellowish pilose. <bold>Abdomen</bold> (Fig. <xref ref-type="fig" rid="F3">3B</xref>). Elongate, black, with two pairs of lateral yellow pale maculae, first tergum shining black, second with broad lateral yellow maculae and only the apex black, third with rounded lateral maculae. Pile yellow-white on the maculae and only a few black down the middle and on the apical terga. Sterna black, black pilose.</p><p><bold>Male.</bold> Unknown.</p><p><bold>Length</bold> (<italic>N</italic> = 1). Body, 11.5–12.3 mm, wing, 10.2–10.4 mm.</p></tp:treatment-sec><tp:treatment-sec sec-type="etymology" id="SECID0E5LAG"><title>Etymology.</title><p>The specific epithet “<italic><tp:taxon-name><tp:taxon-name-part taxon-name-part-type="genus" reg="Argentinomyia"/><tp:taxon-name-part taxon-name-part-type="species" reg="choachi">choachi</tp:taxon-name-part></tp:taxon-name></italic>” is a noun in apposition and refers to the name of the town where the type specimen was collected. <italic>Coachí</italic> is a Muiscas word derived from “<italic>Ch-igua-chía</italic>”, which means the window where the moon peeked, received the poetic name of “Window of the moon” (according to Miguel Triana). The Muiscas were indigenous people who inhabit the “Altiplano Cundiboyacense” formed by high plains on the eastern Cordillera in Colombian Andes between the departments of Cundinamarca and Boyacá, where the species was collected.</p></tp:treatment-sec><tp:treatment-sec sec-type="distribution" id="SECID0ESMAG"><title>Distribution.</title><p><italic><tp:taxon-name><tp:taxon-name-part taxon-name-part-type="genus" reg="Argentinomyia">Argentinomyia</tp:taxon-name-part> <tp:taxon-name-part taxon-name-part-type="species" reg="choachi">choachi</tp:taxon-name-part></tp:taxon-name></italic> sp. nov. (<italic>N</italic> = 1) is present on the western slope of Oriental Cordillera in Colombia (Cundinamarca) at 2240 m. a.s.l., inhabiting cloud forest in the provinces of North Andean Páramo (Fig. <xref ref-type="fig" rid="F15">15</xref>).</p></tp:treatment-sec><tp:treatment-sec sec-type="type material" id="SECID0EJNAG"><title>Type material.</title><p><bold>Holotype.</bold> COLOMBIA ♀, Cundinamarca, Choachí, La Victoria. Original label: “Colombia, Cundinamarca, Choachí, Vereda La Victoria / <named-content xmlns:xlink="http://www.w3.org/1999/xlink" content-type="dwc:verbatimCoordinates" xlink:type="simple"><named-content content-type="geo-json" specific-use="{&#34;type&#34;:&#34;Point&#34;,&#34;coordinates&#34;:[73.931400,4.545350]}" id="NCID0EUNAG" xlink:type="simple">4°32.721'N, 73°55.884'E</named-content></named-content>, 2450 m a.s.l., Net / 18.iv.2011, Leg. J. Pérez (UNAB 5156)”. “HOLOTYPE / <italic><tp:taxon-name><tp:taxon-name-part taxon-name-part-type="genus" reg="Argentinomyia">Argentinomyia</tp:taxon-name-part> <tp:taxon-name-part taxon-name-part-type="species" reg="choachi">choachi</tp:taxon-name-part></tp:taxon-name></italic> / Montoya 2020” [red, handwritten except first line]”. The holotype is in good condition and deposited at the UNAB.</p></tp:treatment-sec><tp:treatment-sec sec-type="comments" id="SECID0EEOAG"><title>Comments.</title><p>Only type specimen is known.</p><fig id="F3" position="float" orientation="portrait"><object-id xmlns:xlink="http://www.w3.org/1999/xlink" content-type="doi" xlink:type="simple">10.3897/zookeys.929.37666.figure3</object-id><object-id xmlns:xlink="http://www.w3.org/1999/xlink" content-type="arpha" xlink:type="simple">0C69FDA7-073E-50DD-B908-20BB4A793FAD</object-id><label>Figure 3.</label><caption><p><italic><tp:taxon-name><tp:taxon-name-part taxon-name-part-type="genus" reg="Argentinomyia">Argentinomyia</tp:taxon-name-part> <tp:taxon-name-part taxon-name-part-type="species" reg="choachi">choachi</tp:taxon-name-part></tp:taxon-name></italic> sp. nov., female (UNAB 5156): <bold>A</bold> head, frontal, female <bold>B</bold> posterior view <bold>C</bold> dorsal view <bold>D</bold> lateral view. Scale bars: 5 mm.</p></caption><graphic xmlns:xlink="http://www.w3.org/1999/xlink" xlink:href="zookeys-929-019-g003.jpg" position="float" orientation="portrait" xlink:type="simple" id="oo_402757.jpg"><uri content-type="original_file" xlink:type="simple">https://binary.pensoft.net/fig/402757</uri></graphic></fig></tp:treatment-sec><tp:treatment-sec><!--Section generated to contain objects referenced in tp:taxon-treatment.--><fig id="F15" position="float" orientation="portrait"><object-id xmlns:xlink="http://www.w3.org/1999/xlink" content-type="doi" xlink:type="simple">10.3897/zookeys.929.37666.figure15</object-id><object-id xmlns:xlink="http://www.w3.org/1999/xlink" content-type="arpha" xlink:type="simple">1E06C39C-9396-57EF-AF88-6A86896586A4</object-id><label>Figure 15.</label><caption><p>Biogeographical distribution of <italic><tp:taxon-name><tp:taxon-name-part taxon-name-part-type="genus" reg="Argentinomyia">Argentinomyia</tp:taxon-name-part> <tp:taxon-name-part taxon-name-part-type="species" reg="andina">andina</tp:taxon-name-part></tp:taxon-name></italic> sp. nov. (yellow), <italic><tp:taxon-name><tp:taxon-name-part taxon-name-part-type="genus" reg="Argentinomyia">A.</tp:taxon-name-part> <tp:taxon-name-part taxon-name-part-type="species" reg="quimbaya">quimbaya</tp:taxon-name-part></tp:taxon-name></italic> sp. nov. (blue) and <italic><tp:taxon-name><tp:taxon-name-part taxon-name-part-type="genus" reg="Argentinomyia">A.</tp:taxon-name-part> <tp:taxon-name-part taxon-name-part-type="species" reg="choachi">choachi</tp:taxon-name-part></tp:taxon-name></italic> sp. nov. (red).</p></caption><graphic xmlns:xlink="http://www.w3.org/1999/xlink" xlink:href="zookeys-929-019-g015.jpg" position="float" orientation="portrait" xlink:type="simple" id="oo_402769.jpg"><uri content-type="original_file" xlink:type="simple">https://binary.pensoft.net/fig/402769</uri></graphic></fig></tp:treatment-sec></tp:taxon-treatment>
