# Supplementary material for: Description of six new large species of Argentinomyia Lynch-Arribálzaga, 1891 and redescription of Talahua fervida (Fluke, 1945) (Diptera, Syrphidae, Syrphinae)
Source: Zookeys. 2020 Apr 22;929:19–51. doi: 10.3897/zookeys.929.37666 (PMC7192955; doi:10.3897/zookeys.929.37666)
Supplement: XML Treatment for Argentinomyia huitepecensis [file zookeys.929.37666-treatment3.xml]

<!DOCTYPE tp:taxon-treatment
  PUBLIC "-//TaxonX//DTD Taxonomic Treatment Publishing DTD v0 20100105//EN" "tax-treatment-NSO.dtd">
<tp:taxon-treatment xmlns:tp="http://www.plazi.org/taxpub"><tp:treatment-meta><kwd-group><label>Taxon classification</label><kwd><named-content xmlns:xlink="http://www.w3.org/1999/xlink" content-type="kingdom">Animalia</named-content></kwd><kwd><named-content xmlns:xlink="http://www.w3.org/1999/xlink" content-type="order">Diptera</named-content></kwd><kwd><named-content xmlns:xlink="http://www.w3.org/1999/xlink" content-type="family">Syrphidae</named-content></kwd></kwd-group><mixed-citation publication-type="journal"><person-group><name><surname>Montoya</surname><given-names>Augusto L.</given-names></name><name><surname>Wolff</surname><given-names>Marta</given-names></name></person-group><article-title>Description of six new large species of <italic><tp:taxon-name><tp:taxon-name-part taxon-name-part-type="genus" reg="Argentinomyia">Argentinomyia</tp:taxon-name-part></tp:taxon-name></italic> Lynch-Arribálzaga, 1891 and redescription of <italic><tp:taxon-name><tp:taxon-name-part taxon-name-part-type="genus" reg="Talahua">Talahua</tp:taxon-name-part> <tp:taxon-name-part taxon-name-part-type="species" reg="fervida">fervida</tp:taxon-name-part></tp:taxon-name></italic> (Fluke, 1945) (<tp:taxon-name><tp:taxon-name-part taxon-name-part-type="order">Diptera</tp:taxon-name-part></tp:taxon-name>, <tp:taxon-name><tp:taxon-name-part taxon-name-part-type="family">Syrphidae</tp:taxon-name-part></tp:taxon-name>, <tp:taxon-name><tp:taxon-name-part taxon-name-part-type="subfamily">Syrphinae</tp:taxon-name-part></tp:taxon-name>)</article-title><source>Zookeys</source><day>22</day><month>4</month><year>2020</year><volume>929</volume><fpage>19</fpage><lpage>51</lpage><pub-id pub-id-type="doi">10.3897/zookeys.929.37666</pub-id></mixed-citation></tp:treatment-meta><tp:nomenclature><tp:taxon-name><object-id xmlns:xlink="http://www.w3.org/1999/xlink" content-type="arpha" xlink:type="simple">0B2B58CB-3878-5A59-8296-9E9F3189C914</object-id>
              <tp:taxon-name-part taxon-name-part-type="genus" reg="Argentinomyia">Argentinomyia</tp:taxon-name-part>
              <tp:taxon-name-part taxon-name-part-type="species" reg="huitepecensis">huitepecensis</tp:taxon-name-part>
              <object-id xmlns:xlink="http://www.w3.org/1999/xlink" content-type="zoobank" xlink:type="simple">http://zoobank.org/0C676DC1-EE48-49D1-A770-A0778E4FAD40</object-id>
            </tp:taxon-name><tp:taxon-authority>Montoya</tp:taxon-authority><tp:taxon-status xmlns:xlink="http://www.w3.org/1999/xlink" xlink:type="simple">sp. nov.</tp:taxon-status><xref ref-type="fig" rid="F4">Figures 4</xref><xref ref-type="fig" rid="F5">, 5</xref><xref ref-type="fig" rid="F16">, 16</xref></tp:nomenclature><tp:treatment-sec sec-type="Differential diagnosis" id="SECID0E5PAG"><title>Differential diagnosis.</title><p>Second tergum with a broad macula reaching apical 1/2. Third tergum with a short rounded basal fascia. Metacoxa black pilose. <italic><tp:taxon-name><tp:taxon-name-part taxon-name-part-type="genus" reg="Argentinomyia">Argentinomyia</tp:taxon-name-part> <tp:taxon-name-part taxon-name-part-type="species" reg="huitepecensis">huitepecensis</tp:taxon-name-part></tp:taxon-name></italic> sp. nov. is similar to <italic><tp:taxon-name><tp:taxon-name-part taxon-name-part-type="genus" reg="Argentinomyia">A.</tp:taxon-name-part> <tp:taxon-name-part taxon-name-part-type="species" reg="puntarena">puntarena</tp:taxon-name-part></tp:taxon-name></italic> sp. nov., but differs from it by having the antenna oval, longer than wide, orange ventrally; alula and costal cell bare; pro- and mesofemur yellow; metafemur orange on basal 1/5 and apical 3/5; pro, meso- and metabasitarsomere I–II yellow. <italic><tp:taxon-name><tp:taxon-name-part taxon-name-part-type="genus" reg="Argentinomyia">Argentinomyia</tp:taxon-name-part> <tp:taxon-name-part taxon-name-part-type="species" reg="huitepecensis">huitepecensis</tp:taxon-name-part></tp:taxon-name></italic> sp. nov. is also similar to <italic><tp:taxon-name><tp:taxon-name-part taxon-name-part-type="genus" reg="Argentinomyia">A.</tp:taxon-name-part> <tp:taxon-name-part taxon-name-part-type="species" reg="talamanca">talamanca</tp:taxon-name-part></tp:taxon-name></italic> sp. nov. a species with the antenna brown; alula and costal cell extensively microtrichose; femur extensively brown; the second tergum with a pair of small maculae on basal 1/5 (see ‘diagnostic features’ under each species or key).</p></tp:treatment-sec><tp:treatment-sec sec-type="type locality" id="SECID0EQRAG"><title>Type locality.</title><p>México, department of Chiapas, San Cristóbal municipality, L.C. Huitepec <named-content xmlns:xlink="http://www.w3.org/1999/xlink" content-type="dwc:verbatimCoordinates" xlink:type="simple"><named-content content-type="geo-json" specific-use="{&#34;type&#34;:&#34;Point&#34;,&#34;coordinates&#34;:[92.599650,16.687533]}" id="NCID0EZRAG" xlink:type="simple">16°41.252'N, 92°35.979'E</named-content></named-content>, 2520 m a.s.l.</p></tp:treatment-sec><tp:treatment-sec sec-type="description" id="SECID0E5RAG"><title>Description.</title><p><bold>Male. Head</bold> (Fig. <xref ref-type="fig" rid="F4">4A, C</xref>). Black, covered with white pollinosity, oral tips, ocellar triangle, and a large triangular macula on the front, brown pilose, pile on front black, on gena and face white pilose, on ocellar triangle black pilose, on the occiput white except the dorsal pile, which are black, frontal triangle golden metallic. Antennae brown, orange-red ventrally, oval, longer than wide pedicel and the lower basal corner of basoflagellomere, long, ratio 1.0:1.2:3.0, arista orange, dark brown toward the tip. <bold>Thorax</bold> (Fig. <xref ref-type="fig" rid="F4">4C</xref>). Black, the scutum opaque, shining, with iridescent to opaque reflections, with two median brownish pollinose vittae on anterior half. <italic>Wing</italic> (Fig. <xref ref-type="fig" rid="F4">4C</xref>). Slightly smoky, the stigma brown, membrane microtrichose, except for extensive bare areas on basal half (cells, c, sc, r1, dm and bm); tegula black pilose, basicosta yellow pilose, alula bare, calypter whitish, border whitish, fringe yellow, plumula yellow, halter yellow, knob white. <italic>Legs</italic> (Fig. <xref ref-type="fig" rid="F4">4C</xref>). Yellow, pro- and mesofemur yellow; metafemur orange on basal 1/5 and apical 3/5; pro- and mesotibia orange with a brown macula on posterior medial edge, metatibia extensively brown, only orange brownish on basal 2/3; metacoxa black pilose; pro, meso- and metabasitarsomere I-II yellow, the pile yellow, black on the metatibia and above on the tarsi. <bold>Abdomen</bold> (Fig. <xref ref-type="fig" rid="F4">4B</xref>). Elongate, black, first tergum shining black, second tergum with a pair of broad maculae, reaching apical 1/2, third tergum with a short rounded basomedial fascia. Pile orange on the sides basally, black down the middle and on the apical terga, as well as in the maculae. Male genitalia as Fig. <xref ref-type="fig" rid="F5">5</xref>.</p><p><bold>Female.</bold> (Fig. <xref ref-type="fig" rid="F4">4D–F</xref>). Similar to male except for normal sexual dimorphism. Abdominal maculae on tergum third comparatively shorter than in the male and restricted to the center of the tergum, no reaching the lateral margin, maculae on fourth and fifth tergum absent.</p><p><bold>Length</bold> (<italic>N</italic> = 5). Body 12.5–12.8 mm; wing 11.4–11.7 mm.</p></tp:treatment-sec><tp:treatment-sec sec-type="etymology" id="SECID0E4TAG"><title>Etymology.</title><p>The specific epithet <italic><tp:taxon-name><tp:taxon-name-part taxon-name-part-type="genus" reg="Argentinomyia"/><tp:taxon-name-part taxon-name-part-type="species" reg="huitepecensis">huitepecensis</tp:taxon-name-part></tp:taxon-name></italic> (noun in the genitive case) is derived from the Mixtec (native language spoken in México) word “<italic><tp:taxon-name><tp:taxon-name-part taxon-name-part-type="genus" reg="Huitztli">Huitztli</tp:taxon-name-part></tp:taxon-name></italic>” which means: thorns, “<italic>Tépeltque</italic>” means: hill, combined with the Latin suffix -<italic>ensis</italic>, meaning from a place. The name is given in reference to the Huitepec Ecological Reserve where the species was collected.</p></tp:treatment-sec><tp:treatment-sec sec-type="distribution" id="SECID0EYUAG"><title>Distribution.</title><p><italic><tp:taxon-name><tp:taxon-name-part taxon-name-part-type="genus" reg="Argentinomyia">Argentinomyia</tp:taxon-name-part> <tp:taxon-name-part taxon-name-part-type="species" reg="huitepecensis">huitepecensis</tp:taxon-name-part></tp:taxon-name></italic> sp. nov. (<italic>N</italic> = 7) is the northernmost distributed species of the larger <italic><tp:taxon-name><tp:taxon-name-part taxon-name-part-type="genus" reg="Argentinomyia">Argentinomyia</tp:taxon-name-part></tp:taxon-name></italic>, recorded on the western slope of the Chiapas-Guatemalan Highlands, and inhabiting cloud forest at an elevation between 1800 to 2400 m. a.s.l. The species is exclusively known from the province of Chiapas Highlands (Fig. <xref ref-type="fig" rid="F16">16</xref>).</p></tp:treatment-sec><tp:treatment-sec sec-type="type material" id="SECID0EWVAG"><title>Type material.</title><p><bold>Holotype.</bold> MÉXICO ♂, Chiapas, San Cristóbal, L.C. Huitepec. Original label: “Mexico, Chiapas, San Cristóbal, L.C. Huitepec / <named-content xmlns:xlink="http://www.w3.org/1999/xlink" content-type="dwc:verbatimCoordinates" xlink:type="simple"><named-content content-type="geo-json" specific-use="{&#34;type&#34;:&#34;Point&#34;,&#34;coordinates&#34;:[92.599650,16.687533]}" id="NCID0EBWAG" xlink:type="simple">16°41.252'N, 92°35.979'E</named-content></named-content>, 2520 m a.s.l., 5.x.2010 / wpt 12, P. Sagot, no 6, collect #4301, ECO-SC-E 4925”. “HOLOTYPE / <italic><tp:taxon-name><tp:taxon-name-part taxon-name-part-type="genus" reg="Argentinomyia">Argentinomyia</tp:taxon-name-part> <tp:taxon-name-part taxon-name-part-type="species" reg="huitepecensis">huitepecensis</tp:taxon-name-part></tp:taxon-name></italic> / Montoya 2020” [red, handwritten except the first line]”. The holotype is in good condition and deposited at the ECO-SC-E, Chiapas, México. “Identified as <italic><tp:taxon-name><tp:taxon-name-part taxon-name-part-type="genus" reg="Argentinomyia">Argentinomyia</tp:taxon-name-part></tp:taxon-name></italic> sp. 16 by P. Sagot”. <bold>Paratypes.</bold> MÉXICO • 1 ♂ same data as for holotype (ECO-SC-E) but differs on: <named-content xmlns:xlink="http://www.w3.org/1999/xlink" content-type="dwc:verbatimCoordinates" xlink:type="simple"><named-content content-type="geo-json" specific-use="{&#34;type&#34;:&#34;Point&#34;,&#34;coordinates&#34;:[92.599650,16.687583]}" id="NCID0E4WAG" xlink:type="simple">16°41.255'N, 92°35.979'E</named-content></named-content>, 2450 m a.s.l., 20.xi.2009, wpt 30, P. Sagot, no 16, collect #2504 (ECO-SC-E 24471), sp. 16; 1♂, 2450 m a.s.l., 13.i.2010, wpt 25, P. Sagot, no 8, collect #2950. 1♀, 2400 m a.s.l., 20.xi.2009. wpt 30, no 16, collect #2504 (ECO-SC-E 24472); 1♂, 12.x.2010, wpt 13, P. Sagot, no 48, collect #2504 (ECO-SC-E 24471), sp. 16; 1♂, 2560 m a.s.l., 12.x.2010, wpt 13, P. Sagot, no 48, collect #4413 (ECO-SC-E), sp. 16; 1♂, 2310 m a.s.l., 4.i.2011, wpt 34, P. Sagot, collect #4925 (ECO-SC-E), sp. 10; 1♀, 2390 m a.s.l., 31.x.2010, wpt 9, P. Sagot, no 6, collect #4539 (ECO-SC-E) sp. 10.</p><fig id="F4" position="float" orientation="portrait"><object-id xmlns:xlink="http://www.w3.org/1999/xlink" content-type="doi" xlink:type="simple">10.3897/zookeys.929.37666.figure4</object-id><object-id xmlns:xlink="http://www.w3.org/1999/xlink" content-type="arpha" xlink:type="simple">5B6DDF17-3B1A-58C6-968B-868B998B53D0</object-id><label>Figure 4.</label><caption><p><italic><tp:taxon-name><tp:taxon-name-part taxon-name-part-type="genus" reg="Argentinomyia">Argentinomyia</tp:taxon-name-part> <tp:taxon-name-part taxon-name-part-type="species" reg="huitepecensis">huitepecensis</tp:taxon-name-part></tp:taxon-name></italic> sp. nov., male (ECOSCE 4925): <bold>A</bold> head, frontal, male <bold>B</bold> dorsal view <bold>C</bold> lateral view. Female (ECOSCE 24472): <bold>D</bold> head, frontal view <bold>E</bold> dorsal view <bold>F</bold> lateral view. Scale bars: 5 mm.</p></caption><graphic xmlns:xlink="http://www.w3.org/1999/xlink" xlink:href="zookeys-929-019-g004.jpg" position="float" orientation="portrait" xlink:type="simple" id="oo_402758.jpg"><uri content-type="original_file" xlink:type="simple">https://binary.pensoft.net/fig/402758</uri></graphic></fig><fig id="F5" position="float" orientation="portrait"><object-id xmlns:xlink="http://www.w3.org/1999/xlink" content-type="doi" xlink:type="simple">10.3897/zookeys.929.37666.figure5</object-id><object-id xmlns:xlink="http://www.w3.org/1999/xlink" content-type="arpha" xlink:type="simple">A9643463-0C64-5EFC-AD0D-5A610DB23B6E</object-id><label>Figure 5.</label><caption><p><italic><tp:taxon-name><tp:taxon-name-part taxon-name-part-type="genus" reg="Argentinomyia">Argentinomyia</tp:taxon-name-part> <tp:taxon-name-part taxon-name-part-type="species" reg="huitepecensis">huitepecensis</tp:taxon-name-part></tp:taxon-name></italic> sp. nov., male genitalia: <bold>A</bold> whole genitalia including epandrium, cercus, and surstylus, lateral view <bold>B</bold> epandrium, dorsal view <bold>C</bold> hypandrium, ventral view. Scale bar: 0.05 mm.</p></caption><graphic xmlns:xlink="http://www.w3.org/1999/xlink" xlink:href="zookeys-929-019-g005.jpg" position="float" orientation="portrait" xlink:type="simple" id="oo_402759.jpg"><uri content-type="original_file" xlink:type="simple">https://binary.pensoft.net/fig/402759</uri></graphic></fig></tp:treatment-sec><tp:treatment-sec><!--Section generated to contain objects referenced in tp:taxon-treatment.--><fig id="F16" position="float" orientation="portrait"><object-id xmlns:xlink="http://www.w3.org/1999/xlink" content-type="doi" xlink:type="simple">10.3897/zookeys.929.37666.figure16</object-id><object-id xmlns:xlink="http://www.w3.org/1999/xlink" content-type="arpha" xlink:type="simple">217EA7CD-B275-5AFF-B0FA-04EC1D23E78E</object-id><label>Figure 16.</label><caption><p>Biogeographical distribution of <italic><tp:taxon-name><tp:taxon-name-part taxon-name-part-type="genus" reg="Argentinomyia">Argentinomyia</tp:taxon-name-part> <tp:taxon-name-part taxon-name-part-type="species" reg="huitepecensis">huitepecensis</tp:taxon-name-part></tp:taxon-name></italic> sp. nov. (green), <italic><tp:taxon-name><tp:taxon-name-part taxon-name-part-type="genus" reg="Argentinomyia">A.</tp:taxon-name-part> <tp:taxon-name-part taxon-name-part-type="species" reg="talamanca">talamanca</tp:taxon-name-part></tp:taxon-name></italic> sp. nov. (red) and <italic><tp:taxon-name><tp:taxon-name-part taxon-name-part-type="genus" reg="Argentinomyia">A.</tp:taxon-name-part> <tp:taxon-name-part taxon-name-part-type="species" reg="puntarenas">puntarenas</tp:taxon-name-part></tp:taxon-name></italic> sp. nov. (blue).</p></caption><graphic xmlns:xlink="http://www.w3.org/1999/xlink" xlink:href="zookeys-929-019-g016.jpg" position="float" orientation="portrait" xlink:type="simple" id="oo_402770.jpg"><uri content-type="original_file" xlink:type="simple">https://binary.pensoft.net/fig/402770</uri></graphic></fig></tp:treatment-sec></tp:taxon-treatment>
