# Supplementary material for: Description of six new large species of Argentinomyia Lynch-Arribálzaga, 1891 and redescription of Talahua fervida (Fluke, 1945) (Diptera, Syrphidae, Syrphinae)
Source: Zookeys. 2020 Apr 22;929:19–51. doi: 10.3897/zookeys.929.37666 (PMC7192955; doi:10.3897/zookeys.929.37666)
Supplement: XML Treatment for Argentinomyia puntarena [file zookeys.929.37666-treatment4.xml]

<!DOCTYPE tp:taxon-treatment
  PUBLIC "-//TaxonX//DTD Taxonomic Treatment Publishing DTD v0 20100105//EN" "tax-treatment-NSO.dtd">
<tp:taxon-treatment xmlns:tp="http://www.plazi.org/taxpub"><tp:treatment-meta><kwd-group><label>Taxon classification</label><kwd><named-content xmlns:xlink="http://www.w3.org/1999/xlink" content-type="kingdom">Animalia</named-content></kwd><kwd><named-content xmlns:xlink="http://www.w3.org/1999/xlink" content-type="order">Diptera</named-content></kwd><kwd><named-content xmlns:xlink="http://www.w3.org/1999/xlink" content-type="family">Syrphidae</named-content></kwd></kwd-group><mixed-citation publication-type="journal"><person-group><name><surname>Montoya</surname><given-names>Augusto L.</given-names></name><name><surname>Wolff</surname><given-names>Marta</given-names></name></person-group><article-title>Description of six new large species of <italic><tp:taxon-name><tp:taxon-name-part taxon-name-part-type="genus" reg="Argentinomyia">Argentinomyia</tp:taxon-name-part></tp:taxon-name></italic> Lynch-Arribálzaga, 1891 and redescription of <italic><tp:taxon-name><tp:taxon-name-part taxon-name-part-type="genus" reg="Talahua">Talahua</tp:taxon-name-part> <tp:taxon-name-part taxon-name-part-type="species" reg="fervida">fervida</tp:taxon-name-part></tp:taxon-name></italic> (Fluke, 1945) (<tp:taxon-name><tp:taxon-name-part taxon-name-part-type="order">Diptera</tp:taxon-name-part></tp:taxon-name>, <tp:taxon-name><tp:taxon-name-part taxon-name-part-type="family">Syrphidae</tp:taxon-name-part></tp:taxon-name>, <tp:taxon-name><tp:taxon-name-part taxon-name-part-type="subfamily">Syrphinae</tp:taxon-name-part></tp:taxon-name>)</article-title><source>Zookeys</source><day>22</day><month>4</month><year>2020</year><volume>929</volume><fpage>19</fpage><lpage>51</lpage><pub-id pub-id-type="doi">10.3897/zookeys.929.37666</pub-id></mixed-citation></tp:treatment-meta><tp:nomenclature><tp:taxon-name><object-id xmlns:xlink="http://www.w3.org/1999/xlink" content-type="arpha" xlink:type="simple">37DC0BED-A66F-54A0-B493-415499ACEEC2</object-id>
              <tp:taxon-name-part taxon-name-part-type="genus" reg="Argentinomyia">Argentinomyia</tp:taxon-name-part>
              <tp:taxon-name-part taxon-name-part-type="species" reg="puntarena">puntarena</tp:taxon-name-part>
              <object-id xmlns:xlink="http://www.w3.org/1999/xlink" content-type="zoobank" xlink:type="simple">http://zoobank.org/67E5B850-AC47-4027-B412-B1CDDA2785AB</object-id>
            </tp:taxon-name><tp:taxon-authority>Montoya</tp:taxon-authority><tp:taxon-status xmlns:xlink="http://www.w3.org/1999/xlink" xlink:type="simple">sp. nov.</tp:taxon-status><xref ref-type="fig" rid="F6">Figures 6</xref><xref ref-type="fig" rid="F7">, 7</xref><xref ref-type="fig" rid="F16">, 16</xref></tp:nomenclature><tp:treatment-sec sec-type="Differential diagnosis" id="SECID0EXYAG"><title>Differential diagnosis.</title><p>Antenna orange ventrally, oval, longer than wide. Costal cell hyaline, bare basally. Alula bare medially. Pro- and mesofemur yellow. Metafemur orange on basal 1/5 and apical 3/5. Probasitarsomere, meso- and metabasitarsomere I–II yellow. Second tergum with a broad macula reaching apical 1/3. Third tergum with a broad macula, short in fourth. Sternite fourth to fifth black pilose. <italic><tp:taxon-name><tp:taxon-name-part taxon-name-part-type="genus" reg="Argentinomyia">Argentinomyia</tp:taxon-name-part> <tp:taxon-name-part taxon-name-part-type="species" reg="puntarena">puntarena</tp:taxon-name-part></tp:taxon-name></italic> sp. nov. is similar in appearance to <italic><tp:taxon-name><tp:taxon-name-part taxon-name-part-type="genus" reg="Argentinomyia">Argentinomyia</tp:taxon-name-part> <tp:taxon-name-part taxon-name-part-type="species" reg="talamanca">talamanca</tp:taxon-name-part></tp:taxon-name></italic> sp. nov., but in <italic><tp:taxon-name><tp:taxon-name-part taxon-name-part-type="genus" reg="Argentinomyia">A.</tp:taxon-name-part> <tp:taxon-name-part taxon-name-part-type="species" reg="talamanca">talamanca</tp:taxon-name-part></tp:taxon-name></italic> sp. nov. the antenna is brown; alula and costal cell are extensively microtrichose; femur is extensively brown; the second tergum has a pair of small maculae on basal 1/5 (see ‘diagnostic features’ under each species or key).</p></tp:treatment-sec><tp:treatment-sec sec-type="type locality" id="SECID0E5ZAG"><title>Type locality.</title><p>Costa Rica, department of Puntarenas, Coto Brus municipality, Sendero entre Estación Tres Colinas y Laguna Seca, <named-content xmlns:xlink="http://www.w3.org/1999/xlink" content-type="dwc:verbatimCoordinates" xlink:type="simple"><named-content content-type="geo-json" specific-use="{&#34;type&#34;:&#34;Point&#34;,&#34;coordinates&#34;:[82.838950,9.021317]}" id="NCID0EH1AG" xlink:type="simple">9°1.279'N, 82°, 50.337'E</named-content></named-content>, 2100–2550 m a.s.l.</p></tp:treatment-sec><tp:treatment-sec sec-type="description" id="SECID0EM1AG"><title>Description.</title><p><bold>Male. Head</bold> (Fig. <xref ref-type="fig" rid="F6">6A, C</xref>). Black, covered with white pollinosity, ocellar triangle, and a large triangular macula on the front, brown pilose, pile on front black, on gena and face white pilose, on ocellar triangle black pilose, on the occiput white except for the dorsal pile, which are black, frontal triangle golden metallic. Antennae brown, orange-red ventrally, oval, longer than wide pedicel and the lower basal corner of basoflagellomere, ratio 1.0:1.1:2.9, arista orange, dark brown toward the tip. <bold>Thorax</bold> (Fig. <xref ref-type="fig" rid="F6">6C</xref>). Black, scutum shining, with iridescent to opaque reflections, with two median brownish pollinose vittae on anterior half. <italic>Wing</italic> (Fig. <xref ref-type="fig" rid="F6">6C</xref>). Slightly smoky, the stigma brownish, membrane microtrichose, except for extensive bare areas on basal half (cells, sc, r1, dm and bm); costal cell hyaline, bare on basal 1/2; marginal maculae restricted to surrounding areas of veins R1, R4+5 and M1 apically; tegula black pilose, basicosta yellow pilose, alula bare medially, calypter whitish, border whitish, fringe yellow, plumula yellow, halter yellow, knob white. <italic>Legs</italic> (Fig. <xref ref-type="fig" rid="F6">6C</xref>). Yellow, pro- and mesofemur yellow; metafemur brown, except orange on basal 1/5 and apical 1/5; pro and mesotibia orange, metatibia extensively brown, only orange brownish on basal 2/3; probasitarsomere, meso- and metabasitarsomere I–II yellow, the pile yellow, black on the metatibia and above on the tarsi. <bold>Abdomen</bold> (Fig. <xref ref-type="fig" rid="F6">6B</xref>). Elongate, black, the first tergum shining black, orange laterally, the second tergum with a broad macula reaching apical 1/3 laterally; third tergum with a broad triangular macula, which is short in the fourth tergum; fourth and fifth sterna black pilose. Pile orange on the sides basally, as well as in the maculae, black down the middle and on the terga apex. Male genitalia as Fig. <xref ref-type="fig" rid="F7">7</xref>.</p><p><bold>Female.</bold> (Fig. <xref ref-type="fig" rid="F6">6D–F</xref>). Similar to male except for normal sexual dimorphism. Frons with pollinose transversal maculae below. Abdominal maculae are comparatively shorter than in the male and indistinguishable in the fourth tergum.</p><p><bold>Length</bold> (<italic>N</italic> = 4). Body 12.4–12.6 mm; wing 11.3–11.5 mm.</p></tp:treatment-sec><tp:treatment-sec sec-type="etymology" id="SECID0EL3AG"><title>Etymology.</title><p>The specific epithet <italic><tp:taxon-name><tp:taxon-name-part taxon-name-part-type="genus" reg="Argentinomyia"/><tp:taxon-name-part taxon-name-part-type="species" reg="puntarena">puntarena</tp:taxon-name-part></tp:taxon-name></italic> is a noun in apposition and refers to the province where the type series was collected.</p></tp:treatment-sec><tp:treatment-sec sec-type="distribution" id="SECID0E23AG"><title>Distribution.</title><p><italic><tp:taxon-name><tp:taxon-name-part taxon-name-part-type="genus" reg="Argentinomyia">Argentinomyia</tp:taxon-name-part> <tp:taxon-name-part taxon-name-part-type="species" reg="puntarena">puntarena</tp:taxon-name-part></tp:taxon-name></italic> sp. nov. (<italic>N</italic> = 5) is distributed through the west slope of the <tp:taxon-name><tp:taxon-name-part taxon-name-part-type="genus" reg="Talamanca">Talamanca</tp:taxon-name-part></tp:taxon-name> Cordillera in Costa Rica (Puntarenas, San José) at an elevation between 1000 to 2550 m. a.s.l., in the province of Puntarena-Chiriquí (Fig. <xref ref-type="fig" rid="F16">16</xref>). <italic><tp:taxon-name><tp:taxon-name-part taxon-name-part-type="genus" reg="Argentinomyia">Argentinomyia</tp:taxon-name-part> <tp:taxon-name-part taxon-name-part-type="species" reg="puntarena">puntarena</tp:taxon-name-part></tp:taxon-name></italic> sp. nov. occurs in sympatry with <italic><tp:taxon-name><tp:taxon-name-part taxon-name-part-type="genus" reg="Argentinomyia">A.</tp:taxon-name-part> <tp:taxon-name-part taxon-name-part-type="species" reg="talamanca">talamanca</tp:taxon-name-part></tp:taxon-name></italic> sp. nov. in the Puntarena-Chiriquí province.</p></tp:treatment-sec><tp:treatment-sec sec-type="type material" id="SECID0EO5AG"><title>Type material.</title><p><bold>Holotype.</bold> COSTA RICA ♂, Puntarenas, Coto Brus, Sendero entre Estación Tres Colinas y Laguna Seca. “Original label: “Costa Rica: Puntarenas, Coto Brus, Sendero entre / Estación Tres Colinas y Laguna Seca / <named-content xmlns:xlink="http://www.w3.org/1999/xlink" content-type="dwc:verbatimCoordinates" xlink:type="simple"><named-content content-type="geo-json" specific-use="{&#34;type&#34;:&#34;Point&#34;,&#34;coordinates&#34;:[82.838950,9.021317]}" id="NCID0EZ5AG" xlink:type="simple">9°1.279'N, 82°50.337'E</named-content></named-content> (L.S. 344300_565800), 2100–2550 m a.s.l. /24.vii.2000, Manual, A. Picado Leg., #59166 (INBio 000311623)”. “HOLOTYPE / <italic><tp:taxon-name><tp:taxon-name-part taxon-name-part-type="genus" reg="Argentinomyia">Argentinomyia</tp:taxon-name-part> <tp:taxon-name-part taxon-name-part-type="species" reg="huitepecensis">huitepecensis</tp:taxon-name-part></tp:taxon-name></italic> / Montoya 2020” [red, handwritten except the first line]”. The holotype is in good condition and deposited at the INBio museum, in Costa Rica. “identified as <italic><tp:taxon-name><tp:taxon-name-part taxon-name-part-type="genus" reg="Argentinomyia">Argentinomyia</tp:taxon-name-part></tp:taxon-name></italic> sp. 16 by Thompson”. <bold>Paratypes.</bold> COSTA RICA • 1 ♂, Puntarenas, Monteverde, San Luis, <named-content xmlns:xlink="http://www.w3.org/1999/xlink" content-type="dwc:verbatimCoordinates" xlink:type="simple"><named-content content-type="geo-json" specific-use="{&#34;type&#34;:&#34;Point&#34;,&#34;coordinates&#34;:[84.787850,10.277400]}" id="NCID0EV6AG" xlink:type="simple">10°16.644'N, 84°47.271'E</named-content></named-content> (L.S. 250850_449250), 1000-1350 m a.s.l., 7.iv.1995, Fuentes #4801 (INBio CRI002202643); 1♀, San José, San Gerardo de Dota, Sevegre Lodge near Rio Sevegre, <named-content xmlns:xlink="http://www.w3.org/1999/xlink" content-type="dwc:verbatimCoordinates" xlink:type="simple"><named-content content-type="geo-json" specific-use="{&#34;type&#34;:&#34;Point&#34;,&#34;coordinates&#34;:[83.800000,9.550000]}" id="NCID0E46AG" xlink:type="simple">9°33.000'N, 83°48.000'E</named-content></named-content> (L.S. 387400_482700), 2200 m a.s.l., 18–21.viii.1995, A.L. Norrbom (USNM ENT 00036925); 1♀, same data as for preceding, 2000–2500 m a.s.l., 22.ii.1992, <tp:taxon-name><tp:taxon-name-part taxon-name-part-type="family">Tachinidae</tp:taxon-name-part></tp:taxon-name> and <tp:taxon-name><tp:taxon-name-part taxon-name-part-type="family">Syrphidae</tp:taxon-name-part></tp:taxon-name> course (INBio CRI000406820); 1♀, Farm Zacatales, 2100 m a.s.l., 8–10.viii.1995, M.A. Zumbado, #6280 (INBio CRI002427774).</p></tp:treatment-sec><tp:treatment-sec sec-type="comments" id="SECID0EPABG"><title>Comments.</title><p><italic><tp:taxon-name><tp:taxon-name-part taxon-name-part-type="genus" reg="Argentinomyia">Argentinomyia</tp:taxon-name-part> <tp:taxon-name-part taxon-name-part-type="species" reg="puntarena">puntarena</tp:taxon-name-part></tp:taxon-name></italic> sp. nov. and <italic><tp:taxon-name><tp:taxon-name-part taxon-name-part-type="genus" reg="Argentinomyia">Argentinomyia</tp:taxon-name-part> <tp:taxon-name-part taxon-name-part-type="species" reg="talamanca">talamanca</tp:taxon-name-part></tp:taxon-name></italic> sp. nov. can be confused or mistakenly identified as <italic><tp:taxon-name><tp:taxon-name-part taxon-name-part-type="genus" reg="Xanthandrus">Xanthandrus</tp:taxon-name-part> <tp:taxon-name-part taxon-name-part-type="species" reg="mexicanus">mexicanus</tp:taxon-name-part></tp:taxon-name></italic> Curran, 1930 due to the superficial similarity of these species. However, <italic><tp:taxon-name><tp:taxon-name-part taxon-name-part-type="genus" reg="Xanthandrus">X.</tp:taxon-name-part> <tp:taxon-name-part taxon-name-part-type="species" reg="mexicanus">mexicanus</tp:taxon-name-part></tp:taxon-name></italic> can be distinguished by the presence of the antennal cavity broadly confluent (synapomorphy for <italic><tp:taxon-name><tp:taxon-name-part taxon-name-part-type="genus" reg="Xanthandrus">Xanthandrus</tp:taxon-name-part></tp:taxon-name></italic>); the central portion of epistoma moderately prominent; the face entirely white pollinose and pilose; the pleura black with white pollinosity; metaepisternum with some fine subappressed long pile (distinctive of <italic><tp:taxon-name><tp:taxon-name-part taxon-name-part-type="genus" reg="Xanthandrus">Xanthandrus</tp:taxon-name-part></tp:taxon-name></italic>); the abdomen oval, wide and flat, opaque, with yellow-orange triangular maculae on second to the fourth tergum, and the male genitalia with surstylus elongated, apically widened (<xref ref-type="bibr" rid="B2">Borges and Pamplona 2003</xref>:162, figs 33–37).</p><fig id="F6" position="float" orientation="portrait"><object-id xmlns:xlink="http://www.w3.org/1999/xlink" content-type="doi" xlink:type="simple">10.3897/zookeys.929.37666.figure6</object-id><object-id xmlns:xlink="http://www.w3.org/1999/xlink" content-type="arpha" xlink:type="simple">9B70C741-24E1-53D0-8B37-05AC8B7BDFF5</object-id><label>Figure 6.</label><caption><p><italic><tp:taxon-name><tp:taxon-name-part taxon-name-part-type="genus" reg="Argentinomyia">Argentinomyia</tp:taxon-name-part> <tp:taxon-name-part taxon-name-part-type="species" reg="puntarena">puntarena</tp:taxon-name-part></tp:taxon-name></italic> sp. nov., male (InBio CRI000311623): <bold>A</bold> head, frontal, male <bold>B</bold> dorsal view <bold>C</bold> lateral view. Female (InBio CRI002427774): <bold>D</bold> head, frontal view <bold>E</bold> dorsal view <bold>F</bold> lateral view. Scale bars: 5 mm.</p></caption><graphic xmlns:xlink="http://www.w3.org/1999/xlink" xlink:href="zookeys-929-019-g006.jpg" position="float" orientation="portrait" xlink:type="simple" id="oo_402760.jpg"><uri content-type="original_file" xlink:type="simple">https://binary.pensoft.net/fig/402760</uri></graphic></fig><fig id="F7" position="float" orientation="portrait"><object-id xmlns:xlink="http://www.w3.org/1999/xlink" content-type="doi" xlink:type="simple">10.3897/zookeys.929.37666.figure7</object-id><object-id xmlns:xlink="http://www.w3.org/1999/xlink" content-type="arpha" xlink:type="simple">F2AC04B9-3DC5-5196-9156-A9495D4F0B54</object-id><label>Figure 7.</label><caption><p><italic><tp:taxon-name><tp:taxon-name-part taxon-name-part-type="genus" reg="Argentinomyia">Argentinomyia</tp:taxon-name-part> <tp:taxon-name-part taxon-name-part-type="species" reg="puntarena">puntarena</tp:taxon-name-part></tp:taxon-name></italic> sp. nov., male genitalia: <bold>A</bold> whole genitalia including epandrium, cercus, and surstylus, lateral view <bold>B</bold> epandrium, dorsal view <bold>C</bold> hypandrium, ventral view. Scale bar: 0.05 mm.</p></caption><graphic xmlns:xlink="http://www.w3.org/1999/xlink" xlink:href="zookeys-929-019-g007.jpg" position="float" orientation="portrait" xlink:type="simple" id="oo_402761.jpg"><uri content-type="original_file" xlink:type="simple">https://binary.pensoft.net/fig/402761</uri></graphic></fig></tp:treatment-sec><tp:treatment-sec><!--Section generated to contain objects referenced in tp:taxon-treatment.--><fig id="F16" position="float" orientation="portrait"><object-id xmlns:xlink="http://www.w3.org/1999/xlink" content-type="doi" xlink:type="simple">10.3897/zookeys.929.37666.figure16</object-id><object-id xmlns:xlink="http://www.w3.org/1999/xlink" content-type="arpha" xlink:type="simple">217EA7CD-B275-5AFF-B0FA-04EC1D23E78E</object-id><label>Figure 16.</label><caption><p>Biogeographical distribution of <italic><tp:taxon-name><tp:taxon-name-part taxon-name-part-type="genus" reg="Argentinomyia">Argentinomyia</tp:taxon-name-part> <tp:taxon-name-part taxon-name-part-type="species" reg="huitepecensis">huitepecensis</tp:taxon-name-part></tp:taxon-name></italic> sp. nov. (green), <italic><tp:taxon-name><tp:taxon-name-part taxon-name-part-type="genus" reg="Argentinomyia">A.</tp:taxon-name-part> <tp:taxon-name-part taxon-name-part-type="species" reg="talamanca">talamanca</tp:taxon-name-part></tp:taxon-name></italic> sp. nov. (red) and <italic><tp:taxon-name><tp:taxon-name-part taxon-name-part-type="genus" reg="Argentinomyia">A.</tp:taxon-name-part> <tp:taxon-name-part taxon-name-part-type="species" reg="puntarenas">puntarenas</tp:taxon-name-part></tp:taxon-name></italic> sp. nov. (blue).</p></caption><graphic xmlns:xlink="http://www.w3.org/1999/xlink" xlink:href="zookeys-929-019-g016.jpg" position="float" orientation="portrait" xlink:type="simple" id="oo_402770.jpg"><uri content-type="original_file" xlink:type="simple">https://binary.pensoft.net/fig/402770</uri></graphic></fig></tp:treatment-sec><ref-list><ref id="B2"><mixed-citation xmlns:xlink="http://www.w3.org/1999/xlink" xlink:type="simple"><person-group><name name-style="western"><surname>Borges</surname><given-names>ZM</given-names></name><name name-style="western"><surname>Pamplona</surname><given-names>DM</given-names></name></person-group> (<year>2003</year>) <article-title>Revision of the Neotropical <italic><tp:taxon-name><tp:taxon-name-part taxon-name-part-type="genus">Xanthandrus</tp:taxon-name-part></tp:taxon-name></italic> Verral (<tp:taxon-name><tp:taxon-name-part taxon-name-part-type="order">Diptera</tp:taxon-name-part></tp:taxon-name>, <tp:taxon-name><tp:taxon-name-part taxon-name-part-type="family">Syrphidae</tp:taxon-name-part></tp:taxon-name>).</article-title><source>Revista Brasileira de Entomologia</source><volume>47</volume>: <fpage>155</fpage>–<lpage>167</lpage>. <ext-link xlink:type="simple" ext-link-type="doi" xlink:href="10.1590/S0085-56262003000200002">https://doi.org/10.1590/S0085-56262003000200002</ext-link></mixed-citation></ref></ref-list></tp:taxon-treatment>
