# Supplementary material for: Description of six new large species of Argentinomyia Lynch-Arribálzaga, 1891 and redescription of Talahua fervida (Fluke, 1945) (Diptera, Syrphidae, Syrphinae)
Source: Zookeys. 2020 Apr 22;929:19–51. doi: 10.3897/zookeys.929.37666 (PMC7192955; doi:10.3897/zookeys.929.37666)
Supplement: XML Treatment for Argentinomyia quimbaya [file zookeys.929.37666-treatment5.xml]

<!DOCTYPE tp:taxon-treatment
  PUBLIC "-//TaxonX//DTD Taxonomic Treatment Publishing DTD v0 20100105//EN" "tax-treatment-NSO.dtd">
<tp:taxon-treatment xmlns:tp="http://www.plazi.org/taxpub"><tp:treatment-meta><kwd-group><label>Taxon classification</label><kwd><named-content xmlns:xlink="http://www.w3.org/1999/xlink" content-type="kingdom">Animalia</named-content></kwd><kwd><named-content xmlns:xlink="http://www.w3.org/1999/xlink" content-type="order">Diptera</named-content></kwd><kwd><named-content xmlns:xlink="http://www.w3.org/1999/xlink" content-type="family">Syrphidae</named-content></kwd></kwd-group><mixed-citation publication-type="journal"><person-group><name><surname>Montoya</surname><given-names>Augusto L.</given-names></name><name><surname>Wolff</surname><given-names>Marta</given-names></name></person-group><article-title>Description of six new large species of <italic><tp:taxon-name><tp:taxon-name-part taxon-name-part-type="genus" reg="Argentinomyia">Argentinomyia</tp:taxon-name-part></tp:taxon-name></italic> Lynch-Arribálzaga, 1891 and redescription of <italic><tp:taxon-name><tp:taxon-name-part taxon-name-part-type="genus" reg="Talahua">Talahua</tp:taxon-name-part> <tp:taxon-name-part taxon-name-part-type="species" reg="fervida">fervida</tp:taxon-name-part></tp:taxon-name></italic> (Fluke, 1945) (<tp:taxon-name><tp:taxon-name-part taxon-name-part-type="order">Diptera</tp:taxon-name-part></tp:taxon-name>, <tp:taxon-name><tp:taxon-name-part taxon-name-part-type="family">Syrphidae</tp:taxon-name-part></tp:taxon-name>, <tp:taxon-name><tp:taxon-name-part taxon-name-part-type="subfamily">Syrphinae</tp:taxon-name-part></tp:taxon-name>)</article-title><source>Zookeys</source><day>22</day><month>4</month><year>2020</year><volume>929</volume><fpage>19</fpage><lpage>51</lpage><pub-id pub-id-type="doi">10.3897/zookeys.929.37666</pub-id></mixed-citation></tp:treatment-meta><tp:nomenclature><tp:taxon-name><object-id xmlns:xlink="http://www.w3.org/1999/xlink" content-type="arpha" xlink:type="simple">B4EB641B-605A-51D2-ADC1-CE8F391FA4EB</object-id>
              <tp:taxon-name-part taxon-name-part-type="genus" reg="Argentinomyia">Argentinomyia</tp:taxon-name-part>
              <tp:taxon-name-part taxon-name-part-type="species" reg="quimbaya">quimbaya</tp:taxon-name-part>
              <object-id xmlns:xlink="http://www.w3.org/1999/xlink" content-type="zoobank" xlink:type="simple">http://zoobank.org/242B50C6-57FD-4B8E-AA43-65337E1A3D7D</object-id>
            </tp:taxon-name><tp:taxon-authority>Montoya &amp; Wolff</tp:taxon-authority><tp:taxon-status xmlns:xlink="http://www.w3.org/1999/xlink" xlink:type="simple">sp. nov.</tp:taxon-status><xref ref-type="fig" rid="F8">Figures 8</xref><xref ref-type="fig" rid="F9">, 9</xref><xref ref-type="fig" rid="F15">, 15</xref></tp:nomenclature><tp:treatment-sec sec-type="Differential diagnosis" id="SECID0EREBG"><title>Differential diagnosis.</title><p>Legs extensively yellow. Tegula yellow pilose and the halter entirely yellow. Abdomen with four pairs of lateral broad yellow maculae. <italic><tp:taxon-name><tp:taxon-name-part taxon-name-part-type="genus" reg="Argentinomyia">Argentinomyia</tp:taxon-name-part> <tp:taxon-name-part taxon-name-part-type="species" reg="quimbaya">quimbaya</tp:taxon-name-part></tp:taxon-name></italic> sp. nov. is similar in appearance to <italic><tp:taxon-name><tp:taxon-name-part taxon-name-part-type="genus" reg="Argentinomyia">Argentinomyia</tp:taxon-name-part> <tp:taxon-name-part taxon-name-part-type="species" reg="andina">andina</tp:taxon-name-part></tp:taxon-name></italic> sp. nov., but in <italic><tp:taxon-name><tp:taxon-name-part taxon-name-part-type="genus" reg="Argentinomyia">A.</tp:taxon-name-part> <tp:taxon-name-part taxon-name-part-type="species" reg="andina">andina</tp:taxon-name-part></tp:taxon-name></italic> sp. nov. the legs are extensively brown, metafemur only slightly orange on apical 1/6. Tibiae yellow with a dark ring near the middle. Fifth tergum with a pair of small maculae in the basal corners (see ‘diagnostic features’ under each species or key).</p></tp:treatment-sec><tp:treatment-sec sec-type="type locality" id="SECID0EYFBG"><title>Type locality.</title><p>Colombia, department of Caldas, Manizales municipality, Corregimiento Las Palmas, Parque Rio Blanco, <named-content xmlns:xlink="http://www.w3.org/1999/xlink" content-type="dwc:verbatimCoordinates" xlink:type="simple"><named-content content-type="geo-json" specific-use="{&#34;type&#34;:&#34;Point&#34;,&#34;coordinates&#34;:[75.418883,5.083617]}" id="NCID0EEGBG" xlink:type="simple">5°5.017'N, 75°25.133'E</named-content></named-content>, 2782 m a.s.l.</p></tp:treatment-sec><tp:treatment-sec sec-type="description" id="SECID0EJGBG"><title>Description.</title><p><bold>Male. Head</bold> (Fig. <xref ref-type="fig" rid="F8">8A, C</xref>). Black, covered with yellowish gray pollinosity, shining black on the prominent round tubercle, oral tips, ocellar triangle, and a large triangular macula on the front; pile on front black, on gena and face yellow, on ocellar triangle black, on the occiput yellow except the dorsal pile, which are black. Antennae brown, orange-red ventrally, oval, longer than wide pedicel and the lower basal corner of basoflagellomere, long, ratio 1.0:1.2:3.1, arista orange, dark brown toward the tip. <bold>Thorax</bold> (Fig. <xref ref-type="fig" rid="F8">8C</xref>). Black, the scutum shining, covered with coppery pollen and short golden pile with many long black hairs that appear yellowish at the base; these hairs become longer posteriorly and longer on the scutellum, fringe of scutellum yellow; pleura yellow pollinose and pilose. <italic>Wing</italic> (Fig. <xref ref-type="fig" rid="F8">8C</xref>). Smoky; the stigma brown yellowish; membrane microtrichose, except for extensive bare areas on basal half (cells c, sc, r1, dm, and bm); tegula yellow pilose, basicosta yellow pilose, alula extensively bare, calypter and plumule yellow; halter entirely yellow. <italic>Legs</italic> (Fig. <xref ref-type="fig" rid="F8">8B</xref>). Yellow, protarsi 1 yellow, 2–4 brown, 5 yellow, mesotarsi 1–2 yellow, 3–4 black, 5 yellow, metatarsi yellow. <bold>Abdomen</bold> (Fig. <xref ref-type="fig" rid="F8">8B</xref>). Elongate, black, with four pairs of lateral yellow maculae; first tergum shining, laterally yellow, second tergum with the broad lateral yellow maculae reaching the segment apex, third tergum with wide rectangular lateral maculae, which are apically rounded and reach the apical 6/7 of the segment, fourth tergum with still wider but less elongate maculae, reaching only ½ of the segment length. Pile yellow on the sides basally, black down the middle and on the apical terga. Male genitalia as Fig. <xref ref-type="fig" rid="F9">9</xref>.</p><p><bold>Female.</bold> (Fig. <xref ref-type="fig" rid="F8">8D–F</xref>). Similar to male except for normal sexual dimorphism. Abdominal maculae are comparatively wider than in the male. Front narrow above, not the much wider than the ocellar triangle, shining above with pollinose transversal maculae below; legs extensively yellow.</p><p><bold>Length</bold> (<italic>N</italic> = 2). Body 11.8–12.3 mm; wing 11.5–11.9 mm.</p></tp:treatment-sec><tp:treatment-sec sec-type="etymology" id="SECID0E6HBG"><title>Etymology.</title><p>The specific epithet <italic><tp:taxon-name><tp:taxon-name-part taxon-name-part-type="genus" reg="Argentinomyia"/><tp:taxon-name-part taxon-name-part-type="species" reg="quimbaya">quimbaya</tp:taxon-name-part></tp:taxon-name></italic> (noun in the genitive case) refers to the indigenous people who inhabit the Central Cordillera of the Colombian Andes in pre-Colombian times, between the departments of Caldas and Risaralda. The name also refers to the Flora and Fauna Sanctuary (SFF, acronym in Spanish) Otún Quimbaya, where part of the type series was collected.</p></tp:treatment-sec><tp:treatment-sec sec-type="distribution" id="SECID0EPIBG"><title>Distribution.</title><p><italic><tp:taxon-name><tp:taxon-name-part taxon-name-part-type="genus" reg="Argentinomyia">Argentinomyia</tp:taxon-name-part> <tp:taxon-name-part taxon-name-part-type="species" reg="quimbaya">quimbaya</tp:taxon-name-part></tp:taxon-name></italic> sp. nov. (<italic>N</italic> = 2) is distributed on the western slope of the Central Cordillera of Colombia (in two very neighbouring Andean states, Caldas and Risaralda) at an elevation between 2700 to 2782 m. a.s.l. in the provinces of Cauca (Fig. <xref ref-type="fig" rid="F15">15</xref>).</p></tp:treatment-sec><tp:treatment-sec sec-type="type material" id="SECID0EGJBG"><title>Type material.</title><p><bold>Holotype.</bold> COLOMBIA ♂, Colombia, Caldas, Manizales, Corregimiento Las Palmas, Parque Rio Blanco. Original label: “Colombia, Caldas, Manizales, Corregimiento Las Palmas / Parque Rio Blanco, <named-content xmlns:xlink="http://www.w3.org/1999/xlink" content-type="dwc:verbatimCoordinates" xlink:type="simple"><named-content content-type="geo-json" specific-use="{&#34;type&#34;:&#34;Point&#34;,&#34;coordinates&#34;:[75.418883,5.083617]}" id="NCID0EXJBG" xlink:type="simple">5°5.017'N, 75°25.133'E</named-content></named-content>, 2782 m a.s.l. / Net, 18.ii.2006, Leg. B.J. and F.C. Thompson (USMN ENT 000035733)”. “HOLOTYPE / <italic><tp:taxon-name><tp:taxon-name-part taxon-name-part-type="genus" reg="Argentinomyia">Argentinomyia</tp:taxon-name-part> <tp:taxon-name-part taxon-name-part-type="species" reg="quimbaya">quimbaya</tp:taxon-name-part></tp:taxon-name></italic> / Montoya &amp; Wolff 2019 [red, handwritten except first line]”. The holotype is in good condition and deposited at the USMN in Washington D.C., USA. <bold>Paratype.</bold> COLOMBIA • 1 ♀, Risaralda, Otún Quimbaya, Peña Bonita, El Jordán <named-content xmlns:xlink="http://www.w3.org/1999/xlink" content-type="dwc:verbatimCoordinates" xlink:type="simple"><named-content content-type="geo-json" specific-use="{&#34;type&#34;:&#34;Point&#34;,&#34;coordinates&#34;:[75.524900,4.743617]}" id="NCID0EMKBG" xlink:type="simple">4°44.617'N, 75°31.494'E</named-content></named-content>, 2640–2800 m a.s.l., Van Sommeren-Rydon- Chicken entrails, 13–14.iv.2011, N. Uribe (CEUA 87109).</p><fig id="F8" position="float" orientation="portrait"><object-id xmlns:xlink="http://www.w3.org/1999/xlink" content-type="doi" xlink:type="simple">10.3897/zookeys.929.37666.figure8</object-id><object-id xmlns:xlink="http://www.w3.org/1999/xlink" content-type="arpha" xlink:type="simple">6126D92B-65F6-55A5-AE20-B6D472259479</object-id><label>Figure 8.</label><caption><p><italic><tp:taxon-name><tp:taxon-name-part taxon-name-part-type="genus" reg="Argentinomyia">Argentinomyia</tp:taxon-name-part> <tp:taxon-name-part taxon-name-part-type="species" reg="quimbaya">quimbaya</tp:taxon-name-part></tp:taxon-name></italic> sp. nov., male (USMN ENT 000035733): <bold>A</bold> head, frontal, male <bold>B</bold> dorsal view <bold>C</bold> lateral view. Female, Paratype (CEUA 87109): <bold>D</bold> head, frontal view <bold>E</bold> dorsal view <bold>F</bold> lateral view. Scale bars: 5 mm.</p></caption><graphic xmlns:xlink="http://www.w3.org/1999/xlink" xlink:href="zookeys-929-019-g008.jpg" position="float" orientation="portrait" xlink:type="simple" id="oo_402762.jpg"><uri content-type="original_file" xlink:type="simple">https://binary.pensoft.net/fig/402762</uri></graphic></fig><fig id="F9" position="float" orientation="portrait"><object-id xmlns:xlink="http://www.w3.org/1999/xlink" content-type="doi" xlink:type="simple">10.3897/zookeys.929.37666.figure9</object-id><object-id xmlns:xlink="http://www.w3.org/1999/xlink" content-type="arpha" xlink:type="simple">C66A8D84-283B-5FA1-9626-E6CAAF4FFF9C</object-id><label>Figure 9.</label><caption><p><italic><tp:taxon-name><tp:taxon-name-part taxon-name-part-type="genus" reg="Argentinomyia">Argentinomyia</tp:taxon-name-part> <tp:taxon-name-part taxon-name-part-type="species" reg="quimbaya">quimbaya</tp:taxon-name-part></tp:taxon-name></italic> sp. nov., male genitalia: <bold>A</bold> whole genitalia including epandrium, cercus, and surstylus, lateral view <bold>B</bold> epandrium, dorsal view <bold>C</bold> hypandrium, ventral view. Scale bar: 0.05 mm.</p></caption><graphic xmlns:xlink="http://www.w3.org/1999/xlink" xlink:href="zookeys-929-019-g009.jpg" position="float" orientation="portrait" xlink:type="simple" id="oo_402763.jpg"><uri content-type="original_file" xlink:type="simple">https://binary.pensoft.net/fig/402763</uri></graphic></fig></tp:treatment-sec><tp:treatment-sec><!--Section generated to contain objects referenced in tp:taxon-treatment.--><fig id="F15" position="float" orientation="portrait"><object-id xmlns:xlink="http://www.w3.org/1999/xlink" content-type="doi" xlink:type="simple">10.3897/zookeys.929.37666.figure15</object-id><object-id xmlns:xlink="http://www.w3.org/1999/xlink" content-type="arpha" xlink:type="simple">1E06C39C-9396-57EF-AF88-6A86896586A4</object-id><label>Figure 15.</label><caption><p>Biogeographical distribution of <italic><tp:taxon-name><tp:taxon-name-part taxon-name-part-type="genus" reg="Argentinomyia">Argentinomyia</tp:taxon-name-part> <tp:taxon-name-part taxon-name-part-type="species" reg="andina">andina</tp:taxon-name-part></tp:taxon-name></italic> sp. nov. (yellow), <italic><tp:taxon-name><tp:taxon-name-part taxon-name-part-type="genus" reg="Argentinomyia">A.</tp:taxon-name-part> <tp:taxon-name-part taxon-name-part-type="species" reg="quimbaya">quimbaya</tp:taxon-name-part></tp:taxon-name></italic> sp. nov. (blue) and <italic><tp:taxon-name><tp:taxon-name-part taxon-name-part-type="genus" reg="Argentinomyia">A.</tp:taxon-name-part> <tp:taxon-name-part taxon-name-part-type="species" reg="choachi">choachi</tp:taxon-name-part></tp:taxon-name></italic> sp. nov. (red).</p></caption><graphic xmlns:xlink="http://www.w3.org/1999/xlink" xlink:href="zookeys-929-019-g015.jpg" position="float" orientation="portrait" xlink:type="simple" id="oo_402769.jpg"><uri content-type="original_file" xlink:type="simple">https://binary.pensoft.net/fig/402769</uri></graphic></fig></tp:treatment-sec></tp:taxon-treatment>
