# Supplementary material for: Description of six new large species of Argentinomyia Lynch-Arribálzaga, 1891 and redescription of Talahua fervida (Fluke, 1945) (Diptera, Syrphidae, Syrphinae)
Source: Zookeys. 2020 Apr 22;929:19–51. doi: 10.3897/zookeys.929.37666 (PMC7192955; doi:10.3897/zookeys.929.37666)
Supplement: XML Treatment for Argentinomyia talamanca [file zookeys.929.37666-treatment6.xml]

<!DOCTYPE tp:taxon-treatment
  PUBLIC "-//TaxonX//DTD Taxonomic Treatment Publishing DTD v0 20100105//EN" "tax-treatment-NSO.dtd">
<tp:taxon-treatment xmlns:tp="http://www.plazi.org/taxpub"><tp:treatment-meta><kwd-group><label>Taxon classification</label><kwd><named-content xmlns:xlink="http://www.w3.org/1999/xlink" content-type="kingdom">Animalia</named-content></kwd><kwd><named-content xmlns:xlink="http://www.w3.org/1999/xlink" content-type="order">Diptera</named-content></kwd><kwd><named-content xmlns:xlink="http://www.w3.org/1999/xlink" content-type="family">Syrphidae</named-content></kwd></kwd-group><mixed-citation publication-type="journal"><person-group><name><surname>Montoya</surname><given-names>Augusto L.</given-names></name><name><surname>Wolff</surname><given-names>Marta</given-names></name></person-group><article-title>Description of six new large species of <italic><tp:taxon-name><tp:taxon-name-part taxon-name-part-type="genus" reg="Argentinomyia">Argentinomyia</tp:taxon-name-part></tp:taxon-name></italic> Lynch-Arribálzaga, 1891 and redescription of <italic><tp:taxon-name><tp:taxon-name-part taxon-name-part-type="genus" reg="Talahua">Talahua</tp:taxon-name-part> <tp:taxon-name-part taxon-name-part-type="species" reg="fervida">fervida</tp:taxon-name-part></tp:taxon-name></italic> (Fluke, 1945) (<tp:taxon-name><tp:taxon-name-part taxon-name-part-type="order">Diptera</tp:taxon-name-part></tp:taxon-name>, <tp:taxon-name><tp:taxon-name-part taxon-name-part-type="family">Syrphidae</tp:taxon-name-part></tp:taxon-name>, <tp:taxon-name><tp:taxon-name-part taxon-name-part-type="subfamily">Syrphinae</tp:taxon-name-part></tp:taxon-name>)</article-title><source>Zookeys</source><day>22</day><month>4</month><year>2020</year><volume>929</volume><fpage>19</fpage><lpage>51</lpage><pub-id pub-id-type="doi">10.3897/zookeys.929.37666</pub-id></mixed-citation></tp:treatment-meta><tp:nomenclature><tp:taxon-name><object-id xmlns:xlink="http://www.w3.org/1999/xlink" content-type="arpha" xlink:type="simple">79A5F8AE-E7AF-5145-8298-DA1C810A24F7</object-id>
              <tp:taxon-name-part taxon-name-part-type="genus" reg="Argentinomyia">Argentinomyia</tp:taxon-name-part>
              <tp:taxon-name-part taxon-name-part-type="species" reg="talamanca">talamanca</tp:taxon-name-part>
              <object-id xmlns:xlink="http://www.w3.org/1999/xlink" content-type="zoobank" xlink:type="simple">http://zoobank.org/68AFF494-F5E9-4A1F-8C0D-54E523778B2B</object-id>
            </tp:taxon-name><tp:taxon-authority>Thompson</tp:taxon-authority><tp:taxon-status xmlns:xlink="http://www.w3.org/1999/xlink" xlink:type="simple">sp. nov.</tp:taxon-status><xref ref-type="fig" rid="F10">Figure 10</xref><xref ref-type="fig" rid="F11">, 11</xref><xref ref-type="fig" rid="F16">, 16</xref></tp:nomenclature><tp:treatment-sec sec-type="Differential diagnosis" id="SECID0EGMBG"><title>Differential diagnosis.</title><p>Antenna brown, rounded, as long as wide; face opaque, white pollinose and pilose. Wing, alula and, costa cell extensively microtrichose, except for extensive bare areas on basal half (cells, sc, r1, dm, and bm); costal cell brownish, calypter and border whitish, fringe plumula and, halter yellow, knob white. Femora and tarsi extensively brown. Abdomen, second tergum with a pair of small narrow maculae reaching basal 1/5; third and fourth tergum with basomedial maculae, reaching 2/5 and 1/5, respectively; fifth sternite black pilose. <italic><tp:taxon-name><tp:taxon-name-part taxon-name-part-type="genus" reg="Argentinomyia">Argentinomyia</tp:taxon-name-part> <tp:taxon-name-part taxon-name-part-type="species" reg="talamanca">talamanca</tp:taxon-name-part></tp:taxon-name></italic> sp. nov. is similar in appearance to <italic><tp:taxon-name><tp:taxon-name-part taxon-name-part-type="genus" reg="Argentinomyia">Argentinomyia</tp:taxon-name-part> <tp:taxon-name-part taxon-name-part-type="species" reg="puntarena">puntarena</tp:taxon-name-part></tp:taxon-name></italic> sp. nov., but in <italic><tp:taxon-name><tp:taxon-name-part taxon-name-part-type="genus" reg="Argentinomyia">A.</tp:taxon-name-part> <tp:taxon-name-part taxon-name-part-type="species" reg="puntarena">puntarena</tp:taxon-name-part></tp:taxon-name></italic> sp. nov. the antenna is orange ventrally, oval, longer than broad; costal cell hyaline, bare basally; alula bare medially; pro- and mesofemur yellow; metafemur orange on basal 1/5 and apical 3/5; pro-, meso- and metabasitarsomere I–II yellow; second tergum with a broad maculae reaching the apical 1/3; third tergum with a broad macula, short in the fourth; sternite fourth to fifth black pilose (see ‘diagnostic features’ under each species or key).</p></tp:treatment-sec><tp:treatment-sec sec-type="type locality" id="SECID0ENNBG"><title>Type locality.</title><p>Costa Rica, department of Cartago, Rio Macho muncipality, Estación Ojo de Agua, <named-content xmlns:xlink="http://www.w3.org/1999/xlink" content-type="dwc:verbatimCoordinates" xlink:type="simple"><named-content content-type="geo-json" specific-use="{&#34;type&#34;:&#34;Point&#34;,&#34;coordinates&#34;:[83.762031,9.600619]}" id="NCID0EWNBG" xlink:type="simple">9°36'2.23"N, 83°45'43.31"E</named-content></named-content>, 3000 m a.s.l.</p></tp:treatment-sec><tp:treatment-sec sec-type="description" id="SECID0E2NBG"><title>Description.</title><p><bold>Male. Head</bold> (Fig. <xref ref-type="fig" rid="F10">10A, C</xref>). Black, covered with white pollinosity, oral tips, ocellar triangle, and a large triangular macula on the front, brown pilose, pile on front black, on gena and face white pilose, on ocellar triangle black pilose, on the occiput white except the dorsal pile, which are black, frontal triangle golden metallic; face with a carina above the tubercle. Antennae brown, rounded, as long as wide, ratio 1.1:1.2:2; arista orange, dark brown toward the tip. <bold>Thorax</bold> (Fig. <xref ref-type="fig" rid="F10">10B, C</xref>). Black, the scutum shining, with iridescent to opaque reflections, with two median brownish pollinose vittae on anterior half. <bold>Wing</bold> (Fig. <xref ref-type="fig" rid="F10">10D</xref>). Slightly smoky, the stigma brown, membrane extensively microtrichose, except for extensive bare areas on basal half (cells, sc, r1, dm, and bm); costal cell brownish, extensively microtrichose; tegula black pilose, basicosta yellow pilose, alula extensively microtrichose; calypter whitish, border whitish, fringe yellow, plumula yellow, halter yellow, knob white. <bold>Legs</bold> (Fig. <xref ref-type="fig" rid="F10">10C</xref>). Dark brown, pro- and mesofemur brown, orange on apical 1/8; metafemur extensively brown; pro and mesotibiae orange with a brown macula on posterior medial edge, metatibia extensively brown, only orange brownish on basal 2/3; tarsi brown, only meso-basitarsi orange basally, the pile yellow, black on the metatibia and above on the tarsi. <bold>Abdomen</bold> (Fig. <xref ref-type="fig" rid="F10">10B</xref>). Elongate, black, first tergum shining black, second with a pair of small narrow maculae, occupying 2/5 of segment length, third and fourth with basomedial maculae, reaching 2/5 and 1/5, respectively. Pile orange on the sides basally, black down the middle and on the apical terga, as well as in the maculae; sternite IV black pilose. Male genitalia as Fig. <xref ref-type="fig" rid="F11">11</xref>.</p><p><bold>Female.</bold> (Fig. <xref ref-type="fig" rid="F10">10D–F</xref>). As male, except for usual sexual dimorphism and following differences: frons with a pollinose transversal macula below. Abdomen with a pair of square-like and apically rounded maculae on the second tergum, which occupies the anterior half of the tergum and comparatively larger than in the male. Profemur extensively yellow on anterior half. Female of <italic><tp:taxon-name><tp:taxon-name-part taxon-name-part-type="genus" reg="Argentinomyia">Argentinomyia</tp:taxon-name-part> <tp:taxon-name-part taxon-name-part-type="species" reg="talamanca">talamanca</tp:taxon-name-part></tp:taxon-name></italic> is similar in appearance to <italic><tp:taxon-name><tp:taxon-name-part taxon-name-part-type="genus" reg="Argentinomyia">Argentinomyia</tp:taxon-name-part> <tp:taxon-name-part taxon-name-part-type="species" reg="puntarena">puntarena</tp:taxon-name-part></tp:taxon-name></italic> sp. nov. but in <italic><tp:taxon-name><tp:taxon-name-part taxon-name-part-type="genus" reg="Argentinomyia">A.</tp:taxon-name-part> <tp:taxon-name-part taxon-name-part-type="species" reg="puntarena">puntarena</tp:taxon-name-part></tp:taxon-name></italic> the antenna is orange ventrally; alula and costal cell bare; pro, meso- and metabasitarsomere I–II yellow; second tergum with a lateral macula reaching the 5/6 of tergum length.</p><p><bold>Length</bold> (<italic>N</italic> = 4). Body 10.5–11.4 mm; wing 9.2–9.8 mm.</p></tp:treatment-sec><tp:treatment-sec sec-type="etymology" id="SECID0E2QBG"><title>Etymology.</title><p>The noun in apposition ‘<italic><tp:taxon-name><tp:taxon-name-part taxon-name-part-type="genus" reg="Talamanca">Talamanca</tp:taxon-name-part></tp:taxon-name></italic>’ refers to the cordillera where the species was collected in Costa Rica.</p></tp:treatment-sec><tp:treatment-sec sec-type="distribution" id="SECID0EIRBG"><title>Distribution.</title><p><italic><tp:taxon-name><tp:taxon-name-part taxon-name-part-type="genus" reg="Argentinomyia">Argentinomyia</tp:taxon-name-part> <tp:taxon-name-part taxon-name-part-type="species" reg="talamanca">talamanca</tp:taxon-name-part></tp:taxon-name></italic> sp. nov. (<italic>N</italic> = 21) is distributed through the <tp:taxon-name><tp:taxon-name-part taxon-name-part-type="genus" reg="Talamanca">Talamanca</tp:taxon-name-part></tp:taxon-name> Cordillera in Costa Rica (Cartago, Limón, Puntarenas, San José) at an elevation between 2400 to 3600 m. a.s.l. in the province of Puntarena-Chiriquí (Fig. <xref ref-type="fig" rid="F16">16</xref>).</p></tp:treatment-sec><tp:treatment-sec sec-type="type material" id="SECID0EFSBG"><title>Type material.</title><p><bold>Holotype.</bold> COSTA RICA ♂, Cartago, Rio Macho, Estación Ojo de Agua. Original label: “Costa Rica, Cartago, Rio Macho, Estación Ojo de Agua, <named-content xmlns:xlink="http://www.w3.org/1999/xlink" content-type="dwc:verbatimCoordinates" xlink:type="simple"><named-content content-type="geo-json" specific-use="{&#34;type&#34;:&#34;Point&#34;,&#34;coordinates&#34;:[83.762031,9.600619]}" id="NCID0EQSBG" xlink:type="simple">9°36'2.23"N, 83°45'43.31"E</named-content></named-content>, (L.S. 396700_482200), 3000 m a.s.l., 25.vii.1999, A. Pinto Leg., #62964 (INBio 003321800)”. “HOLOTYPE / <italic><tp:taxon-name><tp:taxon-name-part taxon-name-part-type="genus" reg="Argentinomyia">Argentinomyia</tp:taxon-name-part> <tp:taxon-name-part taxon-name-part-type="species" reg="talamanca">talamanca</tp:taxon-name-part></tp:taxon-name></italic> / Thompson 2020” [red, handwritten except first line]”. The holotype is in good condition and deposited at the INBio museum, in Costa Rica. “Identified as <italic><tp:taxon-name><tp:taxon-name-part taxon-name-part-type="genus" reg="Xanthandrus">Xanthandrus</tp:taxon-name-part></tp:taxon-name></italic> 75-10 by Thompson 1971”. <bold>Paratypes.</bold> COSTA RICA• 1♂, Cartago, Rio Macho, Estación Ojo de Agua, A orillas de la carretera Interamericana, <named-content xmlns:xlink="http://www.w3.org/1999/xlink" content-type="dwc:verbatimCoordinates" xlink:type="simple"><named-content content-type="geo-json" specific-use="{&#34;type&#34;:&#34;Point&#34;,&#34;coordinates&#34;:[83.762031,9.600619]}" id="NCID0EMTBG" xlink:type="simple">9°36'2.23"N, 83°45'43.31"E</named-content></named-content>, (L.S. 396700_482200), 3000 m a.s.l., 25.vi.1999, A. Pinto. Libre, #46825 (INBio 0003321799); same data except: 1♂, 26.vi.1997, B. Gamboa #62964, (INBio 0002566220); 1♀, #46825 (INBio 0002566223); 1♀, <named-content xmlns:xlink="http://www.w3.org/1999/xlink" content-type="dwc:verbatimCoordinates" xlink:type="simple"><named-content content-type="geo-json" specific-use="{&#34;type&#34;:&#34;Point&#34;,&#34;coordinates&#34;:[83.737225,9.584856]}" id="NCID0EUTBG" xlink:type="simple">9°35'5.48"N, 83°44'14.01"E</named-content></named-content>, 2850 m a.s.l., 11.xii.1997, E. Alfaro, #48829 (INBio CRI002525323); 1♀, Sendero a Torre <named-content xmlns:xlink="http://www.w3.org/1999/xlink" content-type="dwc:verbatimCoordinates" xlink:type="simple"><named-content content-type="geo-json" specific-use="{&#34;type&#34;:&#34;Point&#34;,&#34;coordinates&#34;:[83.743872,48.495789]}" id="NCID0E3TBG" xlink:type="simple">47, 9°35'44.84"N, 83°44'37.94"E</named-content></named-content>, 2960 m a.s.l., 26.iii.1997, A. Picado, #45541 (INBio CRI002537729); 1♂, Sendero a Torre 46, 2760 m a.s.l., <named-content xmlns:xlink="http://www.w3.org/1999/xlink" content-type="dwc:verbatimCoordinates" xlink:type="simple"><named-content content-type="geo-json" specific-use="{&#34;type&#34;:&#34;Point&#34;,&#34;coordinates&#34;:[83.729203,9.551175]}" id="NCID0EEUBG" xlink:type="simple">9°33'4.23"N, 83°43'45.13"E</named-content></named-content>, 12.iv.1997, B. Gamboa, #46759 (INBio CRI002565331); 1♂, Cartago, Estación Cuericí, El mirador, 4km al E. Villa Mills, Subparamo, <named-content xmlns:xlink="http://www.w3.org/1999/xlink" content-type="dwc:verbatimCoordinates" xlink:type="simple"><named-content content-type="geo-json" specific-use="{&#34;type&#34;:&#34;Point&#34;,&#34;coordinates&#34;:[83.553486,9.518603]}" id="NCID0EMUBG" xlink:type="simple">9°31'6.97"N, 83°33'12.55"E</named-content></named-content>, 2900 m a.s.l., 7.xii.1996, A. Picado, #45170 (Collector # 489, 900-093) (INBio CRI002462385); , 1♀, #45170 (INBio CRI002462383); 1♀, sendero Cerro Cuericí, Limite P.N. Chiripo, <named-content xmlns:xlink="http://www.w3.org/1999/xlink" content-type="dwc:verbatimCoordinates" xlink:type="simple"><named-content content-type="geo-json" specific-use="{&#34;type&#34;:&#34;Point&#34;,&#34;coordinates&#34;:[83.504175,9.523347]}" id="NCID0EUUBG" xlink:type="simple">9°31'24.05"N, 83°30'15.03"E</named-content></named-content> (L.S. 396700_482200), 3050 m a.s.l., 5.i.1996, A. Picado, #6799 (INBio CRI002367564); 1♂, camino la Auxiliadora, 3.5km E de Villa Mills, <named-content xmlns:xlink="http://www.w3.org/1999/xlink" content-type="dwc:verbatimCoordinates" xlink:type="simple"><named-content content-type="geo-json" specific-use="{&#34;type&#34;:&#34;Point&#34;,&#34;coordinates&#34;:[83.708881,9.546469]}" id="NCID0E3UBG" xlink:type="simple">9°32'47.29"N, 83°42'31.97"E</named-content></named-content>, 2700 m a.s.l., 8.vii.1996, A. Picado, #7721 (INBio CRI002467120); 1♂, Cartago, Cerro Urán, <named-content xmlns:xlink="http://www.w3.org/1999/xlink" content-type="dwc:verbatimCoordinates" xlink:type="simple"><named-content content-type="geo-json" specific-use="{&#34;type&#34;:&#34;Point&#34;,&#34;coordinates&#34;:[83.515642,9.501583]}" id="NCID0EEVBG" xlink:type="simple">9°30'5.70"N, 83°30'56.31"E</named-content></named-content>, 3600 m a.s.l., 1.v.1997, A. Picado, #46214 (INBio CRI002504307); 1♂, Limón, La Amistad, Bratsi, Cerrito en Fila Dudu-Apri, <named-content xmlns:xlink="http://www.w3.org/1999/xlink" content-type="dwc:verbatimCoordinates" xlink:type="simple"><named-content content-type="geo-json" specific-use="{&#34;type&#34;:&#34;Point&#34;,&#34;coordinates&#34;:[83.048247,9.270086]}" id="NCID0EMVBG" xlink:type="simple">9°16'12.31"N, 83°2'53.69"E</named-content></named-content> (L.S. 356400_566000), 3100 m a.s.l., 23.vi.2000, Manual, A. Picado, #59164 (INBio 000311588); 1♂, sendero Circular, <named-content xmlns:xlink="http://www.w3.org/1999/xlink" content-type="dwc:verbatimCoordinates" xlink:type="simple"><named-content content-type="geo-json" specific-use="{&#34;type&#34;:&#34;Point&#34;,&#34;coordinates&#34;:[83.043219,9.295775]}" id="NCID0EUVBG" xlink:type="simple">9°17'44.79"N, 83°2'35.59"E</named-content></named-content> (L.S. 340258_577465), 2406 m a.s.l., 20.vi-5.vii.2003, Libre, D. Rubi, #74159 (INBio 0003724228); 1♂, #74159 (INBio 0003724233). Puntarenas, 5 km, S. Rincón, 15.iii.1973, E.W. Barrows (1♀); 1♀, San José, Barva, i.1997, FCT group (USNM ENT 00036927); 1♂, San José, Estación Cerro de la Muerte, Km 92, Carretera Interamericana, <named-content xmlns:xlink="http://www.w3.org/1999/xlink" content-type="dwc:verbatimCoordinates" xlink:type="simple"><named-content content-type="geo-json" specific-use="{&#34;type&#34;:&#34;Point&#34;,&#34;coordinates&#34;:[83.746075,9.572997]}" id="NCID0E3VBG" xlink:type="simple">9°34'22.79"N, 83°44'45.87"E</named-content></named-content> (L.S. 390300_491700 #57449), 3140 m a.s.l., 24.iii.2000, M.A. Zumbado (INBio 0003168749); 1♂, San José, Cerro de la Muerte, 6 km, W. Villa Mills, Inter-Am. Hwy., <named-content xmlns:xlink="http://www.w3.org/1999/xlink" content-type="dwc:verbatimCoordinates" xlink:type="simple"><named-content content-type="geo-json" specific-use="{&#34;type&#34;:&#34;Point&#34;,&#34;coordinates&#34;:[83.629914,9.575258]}" id="NCID0EEWBG" xlink:type="simple">9°34'30.93"N, 83°37'47.69"E</named-content></named-content>, 3340 m a.s.l., on flower of <tp:taxon-name><tp:taxon-name-part taxon-name-part-type="family">Compositae</tp:taxon-name-part></tp:taxon-name>, 2.v.1972, E. R. Heithaus (Collector # 489, 900-093) (INBio 15810, dissected); on flower of <tp:taxon-name><tp:taxon-name-part taxon-name-part-type="family">Rosaceae</tp:taxon-name-part></tp:taxon-name>, 25.viii.1971, E. R. Heithaus (Collector # 830) (1♀, INBio 4788, identified as <italic><tp:taxon-name><tp:taxon-name-part taxon-name-part-type="genus" reg="Xanthandrus">Xanthandrus</tp:taxon-name-part></tp:taxon-name></italic> 75-10 Thompson); 1♂, San José, Los Santos, Camino a Providencia de Dota, <named-content xmlns:xlink="http://www.w3.org/1999/xlink" content-type="dwc:verbatimCoordinates" xlink:type="simple"><named-content content-type="geo-json" specific-use="{&#34;type&#34;:&#34;Point&#34;,&#34;coordinates&#34;:[83.838650,9.616789]}" id="NCID0E4WBG" xlink:type="simple">9°37'0.44"N, 83°50'19.14"E</named-content></named-content>, 2900 m a.s.l., 18.i.1997, M. Segura, #45294 (INBio CRI002535232); 1♂, San José, PamAn Hwy, Km 89, Cerro de la Muerte, Las Torres, <named-content xmlns:xlink="http://www.w3.org/1999/xlink" content-type="dwc:verbatimCoordinates" xlink:type="simple"><named-content content-type="geo-json" specific-use="{&#34;type&#34;:&#34;Point&#34;,&#34;coordinates&#34;:[83.750000,9.566667]}" id="NCID0EFXBG" xlink:type="simple">9°34'N, 83°45'E</named-content></named-content>, 3367 m a.s.l., 18-19.viii.1995, A.L. Norrbom (USNM ENT 00036926).</p><fig id="F10" position="float" orientation="portrait"><object-id xmlns:xlink="http://www.w3.org/1999/xlink" content-type="doi" xlink:type="simple">10.3897/zookeys.929.37666.figure10</object-id><object-id xmlns:xlink="http://www.w3.org/1999/xlink" content-type="arpha" xlink:type="simple">1C463CBE-F5DC-5E71-ADFD-A00B84F74D0A</object-id><label>Figure 10.</label><caption><p><italic><tp:taxon-name><tp:taxon-name-part taxon-name-part-type="genus" reg="Argentinomyia">Argentinomyia</tp:taxon-name-part> <tp:taxon-name-part taxon-name-part-type="species" reg="talamanca">talamanca</tp:taxon-name-part></tp:taxon-name></italic> sp. nov., male (USNM ENT 00036926): <bold>A</bold> head, frontal, male <bold>B</bold> dorsal view <bold>C</bold> lateral view. Female (INBio CRI002462383): <bold>D</bold> head, frontal view <bold>E</bold> dorsal view <bold>F</bold> lateral view. Scale bars: 5 mm.</p></caption><graphic xmlns:xlink="http://www.w3.org/1999/xlink" xlink:href="zookeys-929-019-g010.jpg" position="float" orientation="portrait" xlink:type="simple" id="oo_402764.jpg"><uri content-type="original_file" xlink:type="simple">https://binary.pensoft.net/fig/402764</uri></graphic></fig><fig id="F11" position="float" orientation="portrait"><object-id xmlns:xlink="http://www.w3.org/1999/xlink" content-type="doi" xlink:type="simple">10.3897/zookeys.929.37666.figure11</object-id><object-id xmlns:xlink="http://www.w3.org/1999/xlink" content-type="arpha" xlink:type="simple">25A0C549-3424-50E9-BE6F-448541922DB1</object-id><label>Figure 11.</label><caption><p><italic><tp:taxon-name><tp:taxon-name-part taxon-name-part-type="genus" reg="Argentinomyia">Argentinomyia</tp:taxon-name-part> <tp:taxon-name-part taxon-name-part-type="species" reg="talamanca">talamanca</tp:taxon-name-part></tp:taxon-name></italic> sp. nov., male genitalia: <bold>A</bold> whole genitalia including epandrium, cercus, and surstylus, lateral view <bold>B</bold> epandrium, dorsal view <bold>C</bold> hypandrium, ventral view. Scale bar: 0.05 mm.</p></caption><graphic xmlns:xlink="http://www.w3.org/1999/xlink" xlink:href="zookeys-929-019-g011.jpg" position="float" orientation="portrait" xlink:type="simple" id="oo_402765.jpg"><uri content-type="original_file" xlink:type="simple">https://binary.pensoft.net/fig/402765</uri></graphic></fig></tp:treatment-sec><tp:treatment-sec sec-type="comments" id="SECID0EKXBG"><title>Comments.</title><p><italic><tp:taxon-name><tp:taxon-name-part taxon-name-part-type="genus" reg="Argentinomyia">Argentinomyia</tp:taxon-name-part> <tp:taxon-name-part taxon-name-part-type="species" reg="talamanca">talamanca</tp:taxon-name-part></tp:taxon-name></italic> sp. nov. is only known from the <tp:taxon-name><tp:taxon-name-part taxon-name-part-type="genus" reg="Talamanca">Talamanca</tp:taxon-name-part></tp:taxon-name> Cordillera in Costa Rica.</p></tp:treatment-sec><tp:treatment-sec><!--Section generated to contain objects referenced in tp:taxon-treatment.--><fig id="F16" position="float" orientation="portrait"><object-id xmlns:xlink="http://www.w3.org/1999/xlink" content-type="doi" xlink:type="simple">10.3897/zookeys.929.37666.figure16</object-id><object-id xmlns:xlink="http://www.w3.org/1999/xlink" content-type="arpha" xlink:type="simple">217EA7CD-B275-5AFF-B0FA-04EC1D23E78E</object-id><label>Figure 16.</label><caption><p>Biogeographical distribution of <italic><tp:taxon-name><tp:taxon-name-part taxon-name-part-type="genus" reg="Argentinomyia">Argentinomyia</tp:taxon-name-part> <tp:taxon-name-part taxon-name-part-type="species" reg="huitepecensis">huitepecensis</tp:taxon-name-part></tp:taxon-name></italic> sp. nov. (green), <italic><tp:taxon-name><tp:taxon-name-part taxon-name-part-type="genus" reg="Argentinomyia">A.</tp:taxon-name-part> <tp:taxon-name-part taxon-name-part-type="species" reg="talamanca">talamanca</tp:taxon-name-part></tp:taxon-name></italic> sp. nov. (red) and <italic><tp:taxon-name><tp:taxon-name-part taxon-name-part-type="genus" reg="Argentinomyia">A.</tp:taxon-name-part> <tp:taxon-name-part taxon-name-part-type="species" reg="puntarenas">puntarenas</tp:taxon-name-part></tp:taxon-name></italic> sp. nov. (blue).</p></caption><graphic xmlns:xlink="http://www.w3.org/1999/xlink" xlink:href="zookeys-929-019-g016.jpg" position="float" orientation="portrait" xlink:type="simple" id="oo_402770.jpg"><uri content-type="original_file" xlink:type="simple">https://binary.pensoft.net/fig/402770</uri></graphic></fig></tp:treatment-sec></tp:taxon-treatment>
