# Supplementary material for: Description of six new large species of Argentinomyia Lynch-Arribálzaga, 1891 and redescription of Talahua fervida (Fluke, 1945) (Diptera, Syrphidae, Syrphinae)
Source: Zookeys. 2020 Apr 22;929:19–51. doi: 10.3897/zookeys.929.37666 (PMC7192955; doi:10.3897/zookeys.929.37666)
Supplement: XML Treatment for Talahua [file zookeys.929.37666-treatment7.xml]

<!DOCTYPE tp:taxon-treatment
  PUBLIC "-//TaxonX//DTD Taxonomic Treatment Publishing DTD v0 20100105//EN" "tax-treatment-NSO.dtd">
<tp:taxon-treatment xmlns:tp="http://www.plazi.org/taxpub"><tp:treatment-meta><kwd-group><label>Taxon classification</label><kwd><named-content xmlns:xlink="http://www.w3.org/1999/xlink" content-type="kingdom">Animalia</named-content></kwd><kwd><named-content xmlns:xlink="http://www.w3.org/1999/xlink" content-type="order">Diptera</named-content></kwd><kwd><named-content xmlns:xlink="http://www.w3.org/1999/xlink" content-type="family">Syrphidae</named-content></kwd></kwd-group><mixed-citation publication-type="journal"><person-group><name><surname>Montoya</surname><given-names>Augusto L.</given-names></name><name><surname>Wolff</surname><given-names>Marta</given-names></name></person-group><article-title>Description of six new large species of <italic><tp:taxon-name><tp:taxon-name-part taxon-name-part-type="genus" reg="Argentinomyia">Argentinomyia</tp:taxon-name-part></tp:taxon-name></italic> Lynch-Arribálzaga, 1891 and redescription of <italic><tp:taxon-name><tp:taxon-name-part taxon-name-part-type="genus" reg="Talahua">Talahua</tp:taxon-name-part> <tp:taxon-name-part taxon-name-part-type="species" reg="fervida">fervida</tp:taxon-name-part></tp:taxon-name></italic> (Fluke, 1945) (<tp:taxon-name><tp:taxon-name-part taxon-name-part-type="order">Diptera</tp:taxon-name-part></tp:taxon-name>, <tp:taxon-name><tp:taxon-name-part taxon-name-part-type="family">Syrphidae</tp:taxon-name-part></tp:taxon-name>, <tp:taxon-name><tp:taxon-name-part taxon-name-part-type="subfamily">Syrphinae</tp:taxon-name-part></tp:taxon-name>)</article-title><source>Zookeys</source><day>22</day><month>4</month><year>2020</year><volume>929</volume><fpage>19</fpage><lpage>51</lpage><pub-id pub-id-type="doi">10.3897/zookeys.929.37666</pub-id></mixed-citation></tp:treatment-meta><tp:nomenclature><label>Genus</label><tp:taxon-name><object-id xmlns:xlink="http://www.w3.org/1999/xlink" content-type="arpha" xlink:type="simple">EF8B5DC2-CDAC-50DB-AA57-BE90416EED65</object-id>
              <tp:taxon-name-part taxon-name-part-type="genus" reg="Talahua">Talahua</tp:taxon-name-part>
            </tp:taxon-name><tp:taxon-authority>Fluke</tp:taxon-authority><tp:nomenclature-citation-list><tp:nomenclature-citation><tp:taxon-name>
                  <tp:taxon-name-part taxon-name-part-type="genus" reg="Talahua">Talahua</tp:taxon-name-part>
                </tp:taxon-name><comment>Fluke, 1945: 22. Type species, <tp:taxon-name><tp:taxon-name-part taxon-name-part-type="genus" reg="Melanostoma">Melanostoma</tp:taxon-name-part> <tp:taxon-name-part taxon-name-part-type="species" reg="fervidum">fervidum</tp:taxon-name-part></tp:taxon-name> Fluke, 1945 by original designation. Described as subgenus of <tp:taxon-name><tp:taxon-name-part taxon-name-part-type="genus" reg="Melanostoma">Melanostoma</tp:taxon-name-part></tp:taxon-name>.</comment></tp:nomenclature-citation></tp:nomenclature-citation-list></tp:nomenclature><tp:treatment-sec sec-type="Referens" id="SECID0E3ZBG"><title>Referens.</title><p><xref ref-type="bibr" rid="B5">Fluke 1945</xref>: 23 (description, key), figs 34 (head), 35 (male genitalia), 53 (abdomen), <xref ref-type="bibr" rid="B6">Fluke 1957</xref>: 279, fig. 123 (male genitalia), <xref ref-type="bibr" rid="B28">Thompson et al. 1976</xref>: 45 (cat.), <xref ref-type="bibr" rid="B27">Thompson 1999</xref>: 325–338 (key and taxonomic notes), <xref ref-type="bibr" rid="B18">Montoya et al. 2012</xref> (distributional records), <xref ref-type="bibr" rid="B10">Huo 2014</xref> (diagnosis), <xref ref-type="bibr" rid="B30">Thompson and Skevington 2014</xref> (key and review of melanostomine genera groups), <xref ref-type="bibr" rid="B16">Montoya 2016</xref>: 463 (cat.), <xref ref-type="bibr" rid="B13">Marín-Armijos et al. 2017</xref>: 184 (distributional records).</p></tp:treatment-sec><ref-list><ref id="B5"><mixed-citation xmlns:xlink="http://www.w3.org/1999/xlink" xlink:type="simple"><person-group><name name-style="western"><surname>Fluke</surname><given-names>CL</given-names></name></person-group> (<year>1945</year>) <article-title>The Melanostomatini of the Neotropical Region (<tp:taxon-name><tp:taxon-name-part taxon-name-part-type="order">Diptera</tp:taxon-name-part></tp:taxon-name>, <tp:taxon-name><tp:taxon-name-part taxon-name-part-type="family">Syrphidae</tp:taxon-name-part></tp:taxon-name>).</article-title><source>American Museum Novitates</source><volume>1272</volume>: <fpage>1</fpage>–<lpage>29</lpage>.</mixed-citation></ref><ref id="B6"><mixed-citation xmlns:xlink="http://www.w3.org/1999/xlink" xlink:type="simple"><person-group><name name-style="western"><surname>Fluke</surname><given-names>CL</given-names></name></person-group> (<year>1957</year>) <article-title>A study of the male genitalia of the Melanostomatini (<tp:taxon-name><tp:taxon-name-part taxon-name-part-type="order">Diptera</tp:taxon-name-part></tp:taxon-name>: <tp:taxon-name><tp:taxon-name-part taxon-name-part-type="family">Syrphidae</tp:taxon-name-part></tp:taxon-name>).</article-title><source>Wisconsin Academy of Sciences Arts and Letters</source><volume>46</volume>: <fpage>261</fpage>–<lpage>279</lpage>.</mixed-citation></ref><ref id="B28"><mixed-citation xmlns:xlink="http://www.w3.org/1999/xlink" xlink:type="simple"><person-group><name name-style="western"><surname>Thompson</surname><given-names>FC</given-names></name><name name-style="western"><surname>Vockeroth</surname><given-names>JR</given-names></name><name name-style="western"><surname>Sedman</surname><given-names>YS</given-names></name><name name-style="western"><surname>Papavero</surname><given-names>N</given-names></name></person-group> (<year>1976</year>) A catalogue of the <tp:taxon-name><tp:taxon-name-part taxon-name-part-type="order">Diptera</tp:taxon-name-part></tp:taxon-name> of Americas South of the United States: Family <tp:taxon-name><tp:taxon-name-part taxon-name-part-type="family">Syrphidae</tp:taxon-name-part></tp:taxon-name>, 1–195. <ext-link xlink:type="simple" ext-link-type="doi" xlink:href="10.5962/bhl.title.49898">https://doi.org/10.5962/bhl.title.49898</ext-link></mixed-citation></ref><ref id="B27"><mixed-citation xmlns:xlink="http://www.w3.org/1999/xlink" xlink:type="simple"><person-group><name name-style="western"><surname>Thompson</surname><given-names>FC</given-names></name></person-group> (<year>1999</year>) <article-title>A key to the genera of the flower flies of the Neotropical Region including the descriptions of genera and species and a glossary of taxonomic terms.</article-title><source>Contributions on Entomology International</source><volume>3</volume>: <fpage>319</fpage>–<lpage>378</lpage>.</mixed-citation></ref><ref id="B18"><mixed-citation xmlns:xlink="http://www.w3.org/1999/xlink" xlink:type="simple"><person-group><name name-style="western"><surname>Montoya</surname><given-names>AL</given-names></name><name name-style="western"><surname>Pérez</surname><given-names>SP</given-names></name><name name-style="western"><surname>Wolff</surname><given-names>M</given-names></name></person-group> (<year>2012</year>) <article-title>The diversity of flower flies (<tp:taxon-name><tp:taxon-name-part taxon-name-part-type="order">Diptera</tp:taxon-name-part></tp:taxon-name>: <tp:taxon-name><tp:taxon-name-part taxon-name-part-type="family">Syrphidae</tp:taxon-name-part></tp:taxon-name>) in Colombia and their Neotropical distribution.</article-title><source>Neotropical Entomology</source><volume>41</volume>: <fpage>46</fpage>–<lpage>56</lpage>. <ext-link xlink:type="simple" ext-link-type="doi" xlink:href="10.1007/s13744-012-0018-z">https://doi.org/10.1007/s13744-012-0018-z</ext-link></mixed-citation></ref><ref id="B10"><mixed-citation xmlns:xlink="http://www.w3.org/1999/xlink" xlink:type="simple"><person-group><name name-style="western"><surname>Huo</surname><given-names>KK</given-names></name></person-group> (<year>2014</year>) <article-title><italic><tp:taxon-name><tp:taxon-name-part taxon-name-part-type="genus">Spazigasteroides</tp:taxon-name-part></tp:taxon-name></italic> a new genus from China with a black face and scutellum in the <tp:taxon-name><tp:taxon-name-part taxon-name-part-type="tribe">Syrphini</tp:taxon-name-part></tp:taxon-name> (<tp:taxon-name><tp:taxon-name-part taxon-name-part-type="order">Diptera</tp:taxon-name-part></tp:taxon-name>: <tp:taxon-name><tp:taxon-name-part taxon-name-part-type="family">Syrphidae</tp:taxon-name-part></tp:taxon-name>).</article-title><source>Zootaxa</source><volume>3755</volume>: <fpage>230</fpage>–<lpage>40</lpage>. <ext-link xlink:type="simple" ext-link-type="doi" xlink:href="10.11646/zootaxa.3755.3.2">https://doi.org/10.11646/zootaxa.3755.3.2</ext-link></mixed-citation></ref><ref id="B30"><mixed-citation xmlns:xlink="http://www.w3.org/1999/xlink" xlink:type="simple"><person-group><name name-style="western"><surname>Thompson</surname><given-names>FC</given-names></name><name name-style="western"><surname>Skevington</surname><given-names>JH</given-names></name></person-group> (<year>2014</year>) <article-title>Afrotropical flower flies (<tp:taxon-name><tp:taxon-name-part taxon-name-part-type="order">Diptera</tp:taxon-name-part></tp:taxon-name>: <tp:taxon-name><tp:taxon-name-part taxon-name-part-type="family">Syrphidae</tp:taxon-name-part></tp:taxon-name>). A new genus and species from Kenya, with a review of the melanostomine group of genera.</article-title><source>Zootaxa</source><volume>3847</volume>: <fpage>97</fpage>–<lpage>114</lpage>. <ext-link xlink:type="simple" ext-link-type="doi" xlink:href="10.11646/zootaxa.3847.1.5">https://doi.org/10.11646/zootaxa.3847.1.5</ext-link></mixed-citation></ref><ref id="B16"><mixed-citation xmlns:xlink="http://www.w3.org/1999/xlink" xlink:type="simple"><person-group><name name-style="western"><surname>Montoya</surname><given-names>AL</given-names></name></person-group> (<year>2016</year>) <article-title>Family <tp:taxon-name><tp:taxon-name-part taxon-name-part-type="family">Syrphidae</tp:taxon-name-part></tp:taxon-name>.</article-title><source>Zootaxa</source><volume>4122</volume>: <fpage>457</fpage>–<lpage>537</lpage>. <ext-link xlink:type="simple" ext-link-type="doi" xlink:href="10.11646/zootaxa.4122.1.39">https://doi.org/10.11646/zootaxa.4122.1.39</ext-link></mixed-citation></ref><ref id="B13"><mixed-citation xmlns:xlink="http://www.w3.org/1999/xlink" xlink:type="simple"><person-group><name name-style="western"><surname>Marín-Armijos</surname><given-names>D</given-names></name><name name-style="western"><surname>Quezada-Ríos</surname><given-names>N</given-names></name><name name-style="western"><surname>Soto-Armijos</surname><given-names>C</given-names></name><name name-style="western"><surname>Mengual</surname><given-names>X</given-names></name></person-group> (<year>2017</year>) <article-title>Checklist of the flower flies of Ecuador (<tp:taxon-name><tp:taxon-name-part taxon-name-part-type="order">Diptera</tp:taxon-name-part></tp:taxon-name>, <tp:taxon-name><tp:taxon-name-part taxon-name-part-type="family">Syrphidae</tp:taxon-name-part></tp:taxon-name>).</article-title><source>Zookeys</source><volume>691</volume>: <fpage>163</fpage>–<lpage>199</lpage>. <ext-link xlink:type="simple" ext-link-type="doi" xlink:href="10.3897/zookeys.691.13328">https://doi.org/10.3897/zookeys.691.13328</ext-link></mixed-citation></ref></ref-list></tp:taxon-treatment>
