# Supplementary material for: Description of six new large species of Argentinomyia Lynch-Arribálzaga, 1891 and redescription of Talahua fervida (Fluke, 1945) (Diptera, Syrphidae, Syrphinae)
Source: Zookeys. 2020 Apr 22;929:19–51. doi: 10.3897/zookeys.929.37666 (PMC7192955; doi:10.3897/zookeys.929.37666)
Supplement: XML Treatment for Talahua fervida [file zookeys.929.37666-treatment8.xml]

<!DOCTYPE tp:taxon-treatment
  PUBLIC "-//TaxonX//DTD Taxonomic Treatment Publishing DTD v0 20100105//EN" "tax-treatment-NSO.dtd">
<tp:taxon-treatment xmlns:tp="http://www.plazi.org/taxpub"><tp:treatment-meta><kwd-group><label>Taxon classification</label><kwd><named-content xmlns:xlink="http://www.w3.org/1999/xlink" content-type="kingdom">Animalia</named-content></kwd><kwd><named-content xmlns:xlink="http://www.w3.org/1999/xlink" content-type="order">Diptera</named-content></kwd><kwd><named-content xmlns:xlink="http://www.w3.org/1999/xlink" content-type="family">Syrphidae</named-content></kwd></kwd-group><mixed-citation publication-type="journal"><person-group><name><surname>Montoya</surname><given-names>Augusto L.</given-names></name><name><surname>Wolff</surname><given-names>Marta</given-names></name></person-group><article-title>Description of six new large species of <italic><tp:taxon-name><tp:taxon-name-part taxon-name-part-type="genus" reg="Argentinomyia">Argentinomyia</tp:taxon-name-part></tp:taxon-name></italic> Lynch-Arribálzaga, 1891 and redescription of <italic><tp:taxon-name><tp:taxon-name-part taxon-name-part-type="genus" reg="Talahua">Talahua</tp:taxon-name-part> <tp:taxon-name-part taxon-name-part-type="species" reg="fervida">fervida</tp:taxon-name-part></tp:taxon-name></italic> (Fluke, 1945) (<tp:taxon-name><tp:taxon-name-part taxon-name-part-type="order">Diptera</tp:taxon-name-part></tp:taxon-name>, <tp:taxon-name><tp:taxon-name-part taxon-name-part-type="family">Syrphidae</tp:taxon-name-part></tp:taxon-name>, <tp:taxon-name><tp:taxon-name-part taxon-name-part-type="subfamily">Syrphinae</tp:taxon-name-part></tp:taxon-name>)</article-title><source>Zookeys</source><day>22</day><month>4</month><year>2020</year><volume>929</volume><fpage>19</fpage><lpage>51</lpage><pub-id pub-id-type="doi">10.3897/zookeys.929.37666</pub-id></mixed-citation></tp:treatment-meta><tp:nomenclature><tp:taxon-name><object-id xmlns:xlink="http://www.w3.org/1999/xlink" content-type="arpha" xlink:type="simple">050D55C5-C91A-5E80-AD3B-8621FF225B78</object-id>
              <tp:taxon-name-part taxon-name-part-type="genus" reg="Talahua">Talahua</tp:taxon-name-part>
              <tp:taxon-name-part taxon-name-part-type="species" reg="fervida">fervida</tp:taxon-name-part>
            </tp:taxon-name><tp:taxon-authority>Fluke, 1945</tp:taxon-authority><xref ref-type="fig" rid="F12">Figures 12</xref><xref ref-type="fig" rid="F13">, 13</xref><xref ref-type="fig" rid="F14">, 14</xref><xref ref-type="fig" rid="F17">, 17</xref><tp:nomenclature-citation-list><tp:nomenclature-citation><tp:taxon-name>
                  <tp:taxon-name-part taxon-name-part-type="genus" reg="Melanostoma">Melanostoma</tp:taxon-name-part> <tp:taxon-name-part taxon-name-part-type="species" reg="fervidum">fervidum</tp:taxon-name-part></tp:taxon-name><comment>: <xref ref-type="bibr" rid="B5">Fluke (1945</xref>: 22).</comment></tp:nomenclature-citation><tp:nomenclature-citation><tp:taxon-name>
                  <tp:taxon-name-part taxon-name-part-type="genus" reg="Talahua">Talahua</tp:taxon-name-part> <tp:taxon-name-part taxon-name-part-type="species" reg="fervidum">fervidum</tp:taxon-name-part></tp:taxon-name><comment>: <xref ref-type="bibr" rid="B6">Fluke (1957</xref>: 262).</comment></tp:nomenclature-citation><tp:nomenclature-citation><tp:taxon-name>
                  <tp:taxon-name-part taxon-name-part-type="genus" reg="Talahua">Talahua</tp:taxon-name-part> <tp:taxon-name-part taxon-name-part-type="species" reg="fervida">fervida</tp:taxon-name-part></tp:taxon-name><comment>: <xref ref-type="bibr" rid="B28">Thompson et al. 1976</xref>: 45 (catalog citation); <xref ref-type="bibr" rid="B27">Thompson 1999</xref>: 338 (catalog and taxonomic notes); <xref ref-type="bibr" rid="B14">Mengual et al. 2008</xref>: 545 (taxonomic list); <xref ref-type="bibr" rid="B16">Montoya 2016</xref>: 462 (catalog citation); <xref ref-type="bibr" rid="B13">Marín-Armijos et al. 2017</xref>: 184 (catalog citation).</comment></tp:nomenclature-citation></tp:nomenclature-citation-list></tp:nomenclature><tp:treatment-sec sec-type="Type specimen of" id="SECID0EA6BG"><title>Type specimen of</title><p>
              <bold><italic><tp:taxon-name><tp:taxon-name-part taxon-name-part-type="genus" reg="Talahua">Talahua</tp:taxon-name-part> <tp:taxon-name-part taxon-name-part-type="species" reg="fervida">fervida</tp:taxon-name-part></tp:taxon-name></italic></bold>
            </p></tp:treatment-sec><tp:treatment-sec sec-type="Fluke 1945" id="SECID0EU6BG"><title><xref ref-type="bibr" rid="B5">Fluke 1945</xref>.</title><p><bold>Holotype</bold>. ♂, ECUADOR, Bolívar, Hda. <tp:taxon-name><tp:taxon-name-part taxon-name-part-type="genus" reg="Talahua">Talahua</tp:taxon-name-part></tp:taxon-name>. Original label: “ECUADOR, Bolivar, Hda. [Hacienda] <tp:taxon-name><tp:taxon-name-part taxon-name-part-type="genus" reg="Talahua">Talahua</tp:taxon-name-part></tp:taxon-name>, 3100 m a.s.l., 28.iv.1939, F.M. Brown &amp; H. Brown collectors, AMNH”. / <italic><tp:taxon-name><tp:taxon-name-part taxon-name-part-type="genus" reg="Melanostoma">Melanostoma</tp:taxon-name-part></tp:taxon-name></italic> / (<italic><tp:taxon-name><tp:taxon-name-part taxon-name-part-type="genus" reg="Talahua">Talahua</tp:taxon-name-part></tp:taxon-name></italic>) / <italic><tp:taxon-name><tp:taxon-name-part taxon-name-part-type="genus" reg="Talahua"/><tp:taxon-name-part taxon-name-part-type="species" reg="fervidum">fervidum</tp:taxon-name-part></tp:taxon-name></italic> / Fluke” [red, handwritten except first line]”. The holotype is deposited at the AMNH in New York, USA. <bold>Paratype</bold> 3 ♂, same information as holotype, deposited in the AMNH, USNM, and WIRC (<ext-link xmlns:xlink="http://www.w3.org/1999/xlink" xlink:type="simple" ext-link-type="uri" xlink:href="http://research.amnh.org/iz/types_db/details.php?specimen_id=2724">http://research.amnh.org/iz/types_db/details.php?specimen_id=2724</ext-link>, <ext-link xmlns:xlink="http://www.w3.org/1999/xlink" xlink:type="simple" ext-link-type="uri" xlink:href="http://syrphidae.myspecies.info/taxonomy/term/140">http://syrphidae.myspecies.info/taxonomy/term/140</ext-link>).</p></tp:treatment-sec><tp:treatment-sec sec-type="Genus differential diagnosis" id="SECID0ESBAI"><title>Genus differential diagnosis</title><p>(modified from <xref ref-type="bibr" rid="B5">Fluke 1945</xref>, <xref ref-type="bibr" rid="B30">Thompson and Skevington 2014</xref>). Male dichoptic. Both sexes with face slightly receding to perpendicular with a well-rounded tubercle, facial pollinosity yellowish (broadly punctuate in the <italic><tp:taxon-name><tp:taxon-name-part taxon-name-part-type="genus" reg="Platycheirus">Platycheirus</tp:taxon-name-part> <tp:taxon-name-part taxon-name-part-type="species" reg="stegnus">stegnus</tp:taxon-name-part></tp:taxon-name></italic> species group or <tp:taxon-name><tp:taxon-name-part taxon-name-part-type="genus" reg="Carposcalis">Carposcalis</tp:taxon-name-part> <tp:taxon-name-part taxon-name-part-type="infraspecific-rank">subgenus</tp:taxon-name-part> <tp:taxon-name-part taxon-name-part-type="subgenus" reg="as">as</tp:taxon-name-part> well as some <tp:taxon-name-part taxon-name-part-type="genus" reg="Argentinomyia">Argentinomyia</tp:taxon-name-part></tp:taxon-name> species), never with transversal grooves dorsally along tubercle (present in some <italic><tp:taxon-name><tp:taxon-name-part taxon-name-part-type="genus" reg="Argentinomyia">Argentinomyia</tp:taxon-name-part></tp:taxon-name></italic>); antennal pits distinctly separated (confluent in <italic><tp:taxon-name><tp:taxon-name-part taxon-name-part-type="genus" reg="Xanthandrus">Xanthandrus</tp:taxon-name-part></tp:taxon-name></italic>); basoflagellomere large, slightly oval and apically rounded, scape broader than long, nearly equal to pedicel; metespisternum bare (with several fine subappressed hairs in <italic><tp:taxon-name><tp:taxon-name-part taxon-name-part-type="genus" reg="Xanthandrus">Xanthandrus</tp:taxon-name-part></tp:taxon-name></italic>); katepisternal pile patches broadly separated throughout (broadly separated posteriorly, joined anteriorly in <italic><tp:taxon-name><tp:taxon-name-part taxon-name-part-type="genus" reg="Xanthandrus">Xanthandrus</tp:taxon-name-part></tp:taxon-name></italic>); metasternum entire (greatly reduced in <italic><tp:taxon-name><tp:taxon-name-part taxon-name-part-type="genus" reg="Melanostoma">Melanostoma</tp:taxon-name-part></tp:taxon-name></italic>), bare; mesocoxa pilose posteriorly (bare in <italic><tp:taxon-name><tp:taxon-name-part taxon-name-part-type="genus" reg="Argentinomyia">Argentinomyia</tp:taxon-name-part></tp:taxon-name></italic> and <italic><tp:taxon-name><tp:taxon-name-part taxon-name-part-type="genus" reg="Melanostoma">Melanostoma</tp:taxon-name-part></tp:taxon-name></italic>); metacoxa with a tuft of pile at posteromedial apical angle (bare in <italic><tp:taxon-name><tp:taxon-name-part taxon-name-part-type="genus" reg="Argentinomyia">Argentinomyia</tp:taxon-name-part></tp:taxon-name></italic>); scutellum with a deep groove next to the rim (present in the new large <italic><tp:taxon-name><tp:taxon-name-part taxon-name-part-type="genus" reg="Argentinomyia">Argentinomyia</tp:taxon-name-part></tp:taxon-name></italic> species described here); wing without maculae along the anterior edge of apical marginal cells; male legs, simple, slender, without bristles, pile tufts or modified hairs (modified, either broadened, or with special bristles, pile tufts or modified hairs as in <italic><tp:taxon-name><tp:taxon-name-part taxon-name-part-type="genus" reg="Platycheirus">Platycheirus</tp:taxon-name-part></tp:taxon-name></italic> and some <italic><tp:taxon-name><tp:taxon-name-part taxon-name-part-type="genus" reg="Tuberculanostoma">Tuberculanostoma</tp:taxon-name-part></tp:taxon-name></italic>); tibiae usually yellow with a dark ring near the middle, more prominent on the metalegs; abdomen elongated or with parallel sides, with 4 to 5 pairs of large rounded to triangular maculae; male genitalia large, surstyli elongated, three to four times longer than broad and not forked, black; superior lobes elongate, no sickle-shaped; cerci elongate and yellow, “chitinous box” (= apex of hypandrium= superior lobes) elongated; lingula absent; aedeagus simple, no segmented, without apicomedial teeth.</p></tp:treatment-sec><tp:treatment-sec sec-type="redescription" id="SECID0EEGAI"><title>Redescription</title><p>(modified from <xref ref-type="bibr" rid="B5">Fluke 1945</xref>: 22, and Mengual 2014). <bold>Body size.</bold> Large-sized flies, 9–12 mm. MALE. <bold>Head</bold> (Fig. <xref ref-type="fig" rid="F13">13A–C, E</xref>). Face large, shining black, wider than the thorax and abdomen, straight to perpendicular, not produced, with a large well-rounded tubercle (low dorsally, not distinct in some <italic><tp:taxon-name><tp:taxon-name-part taxon-name-part-type="genus" reg="Argentinomyia">Argentinomyia</tp:taxon-name-part></tp:taxon-name></italic>), densely pollinose, sides of face usually with coppery reflections and a faint, slightly rugose area; front not swollen; gena large; oral tips, ocellar triangle, and the large triangular macula on the front shining black; pile on front generally black, on gena and face yellow to white, on ocellar triangle black, on the occiput yellow except the dorsal pile black; eyes bare, holoptic in male, with eyes contiguity as long as ocellar triangle; antennae black, pedicel and the lower basal corner of basoflagellomere red, short, scape broader than long, nearly equal to pedicel, basoflagelomere large, rounded or oval, ratio 1.1:1.5:2.5, arista black, dorsobasal, as long as the basoflagellomere or more, bare. <bold>Thorax</bold> (Fig. <xref ref-type="fig" rid="F13">13A–F</xref>): Black; postpronotum (humerus) bare; notopleuron with distinctive tubercle; scutum shining, covered with yellow pollen and short golden pile with many longer black pile that appear yellowish at the base, these pile become longer posteriorly; pleura yellow pollinose and pilose; scutellum black and with transversal rugose area on the disc, generally with longer yellowish and black setae on the posterior margin; subscutellar fringe complete, with multiple rows yellow pile; postmetacoxal bridge incomplete; pleura black to orange, whitish pollinose and pilose. <italic>Legs</italic> (Fig. <xref ref-type="fig" rid="F13">13C</xref>). Black; profemora yellow on the apical 1/3, mesofemora yellow on the apical 1/3, metafemora yellow on the apical 1/3; all the tibiae yellow with a dark ring near the middle, more prominent on the metatibia; tarsi brown, the pile yellow, black on the metatibia and above on the tarsi. <italic>Wing</italic> (Fig. <xref ref-type="fig" rid="F13">13A–F</xref>). Smoky; membrane entirely microtrichose, except for extensive bare areas on basal half (cells c, sc, r<sub>1</sub>, dm, and bm); the stigma and costal cell brownish; vein R<sub>4+5</sub> straight; vein M<sub>1</sub> (apical crossvein) oblique, slightly sinuous; alula broad, broader than cell cup, extensively bare,; calypter yellow, plumule simple, yellow; halter yellow, with a darkened capitulum. <bold>Abdomen</bold> (Fig. <xref ref-type="fig" rid="F13">13B–F</xref>). Elongated, black, with parallel sides, as broad as or broader than thorax, segments more or less quadrate, as long as broad, without premarginal sulcus, markings on tergites variable, with four pairs of lateral rounded to triangular prominent yellow maculae or with a complete basomedial black maculae; the first tergum shining, second with broad lateral yellow and only the apex black, third tergum with similar but wider maculae, fourth tergum with still wider but less elongate maculae, fifth tergum with a pair of small maculae in the basal corners. Pile yellow on the sides basally, black down the middle and on the apical terga. <italic>Male genitalia</italic> as Figs <xref ref-type="fig" rid="F12">12E</xref>, <xref ref-type="fig" rid="F14">14</xref>.</p><p><bold>Female.</bold> (Fig. <xref ref-type="fig" rid="F13">13C–E</xref>). Similar to male except for normal sexual dimorphism. Abdominal maculae are comparatively shorter than in the male. Front narrow above, not the much wider than the ocellar triangle, shining above with a pollinose transversal macula below. Sixth tergum with a pair of small basolateral maculae. Sterna extensively yellow, yellow pilose, only brownish pilose in the apical corners of sterna four to sixth.</p></tp:treatment-sec><tp:treatment-sec sec-type="distribution" id="SECID0E6IAI"><title>Distribution.</title><p><italic><tp:taxon-name><tp:taxon-name-part taxon-name-part-type="genus" reg="Talahua">Talahua</tp:taxon-name-part> <tp:taxon-name-part taxon-name-part-type="species" reg="fervida">fervida</tp:taxon-name-part></tp:taxon-name></italic> is exclusively restricted to the Tropical Andes of Central and Occidental Cordillera in Colombia (Antioquia, Boyacá, Cundinamarca, Tolima) to Central Cordillera in Ecuador (Bolívar, Sucumbios). The species has a mountainous distribution in the biogeographical provinces of Cauca, Magdalena and North Andean Páramo (Fig. <xref ref-type="fig" rid="F17">17</xref>).</p></tp:treatment-sec><tp:treatment-sec sec-type="material" id="SECID0EUJAI"><title>Additional material examined.</title><p>COLOMBIA: Antioquia, Bello, San Félix, Las Baldías, <named-content xmlns:xlink="http://www.w3.org/1999/xlink" content-type="dwc:verbatimCoordinates" xlink:type="simple"><named-content content-type="geo-json" specific-use="{&#34;type&#34;:&#34;Point&#34;,&#34;coordinates&#34;:[75.654383,6.333817]}" id="NCID0E4JAI" xlink:type="simple">6°20.029'N, 75°39.263'E</named-content></named-content>, 2950–3150 m a.s.l., Net, 22.ii.2015; A. L. Montoya Leg. (1 ♀, CEUA 92108); Belmira, Páramo Santa Inés, Cabaña Cabildo Verde, El Morro-Alto de La Gallina, <named-content xmlns:xlink="http://www.w3.org/1999/xlink" content-type="dwc:verbatimCoordinates" xlink:type="simple"><named-content content-type="geo-json" specific-use="{&#34;type&#34;:&#34;Point&#34;,&#34;coordinates&#34;:[75.668933,6.669450]}" id="NCID0EFKAI" xlink:type="simple">6°40.167'N, 75°40.136'E</named-content></named-content>, 3247 m a.s.l., Net in <tp:taxon-name><tp:taxon-name-part taxon-name-part-type="genus" reg="Clusia">Clusia</tp:taxon-name-part> <tp:taxon-name-part taxon-name-part-type="uncertainty-rank">cf.</tp:taxon-name-part> <tp:taxon-name-part taxon-name-part-type="species" reg="brachycarpa">brachycarpa</tp:taxon-name-part></tp:taxon-name> Cuatrec., 4–14.ii.2017, A. L. Montoya; J. Sanchez; E. Orozco-G Leg. (1 ♂, CEUA 95345); Medellín, Corregimiento San Sebastián de Palmitas, Vereda La Volcana, High part, <named-content xmlns:xlink="http://www.w3.org/1999/xlink" content-type="dwc:verbatimCoordinates" xlink:type="simple"><named-content content-type="geo-json" specific-use="{&#34;type&#34;:&#34;Point&#34;,&#34;coordinates&#34;:[75.681383,6.353867]}" id="NCID0E1KAI" xlink:type="simple">6°21.232'N, 75°40.883'E</named-content></named-content>, 2569–2650 m a.s.l., Van Sommeren-Rydon trap baited with fish, 22.ix.2011, L. Ríos-M Leg (1 ♀, CEUA 93328); San José de la Montaña, Vereda El Congo, Sector La Laguna, <named-content xmlns:xlink="http://www.w3.org/1999/xlink" content-type="dwc:verbatimCoordinates" xlink:type="simple"><named-content content-type="geo-json" specific-use="{&#34;type&#34;:&#34;Point&#34;,&#34;coordinates&#34;:[75.699650,6.766883]}" id="NCID0ECLAI" xlink:type="simple">6°46.013'N, 75°41.979'E</named-content></named-content>, 3100–3183 m a.s.l., Net, 21–30.vi.2017, C. Henao; A. F. Sepúlveda Leg (1 ♀, CEUA 98074); Sonsón, San Francisco, Las Palomas A Mountain hill, <named-content xmlns:xlink="http://www.w3.org/1999/xlink" content-type="dwc:verbatimCoordinates" xlink:type="simple"><named-content content-type="geo-json" specific-use="{&#34;type&#34;:&#34;Point&#34;,&#34;coordinates&#34;:[75.257400,5.732067]}" id="NCID0EKLAI" xlink:type="simple">5°43.924'N, 75°15.444'E</named-content></named-content>, 2749 m a.s.l., Forest, Net, 1-12.ix.2018, A.M. Echeverry, J. Vallejo Leg. (1 ♀, CEUA 103636); Boyacá, Flora and Fauna Sanctuary Iguaque, Ravien Carrizal, Cabaña Mamarramos, Lagunillas, <named-content xmlns:xlink="http://www.w3.org/1999/xlink" content-type="dwc:verbatimCoordinates" xlink:type="simple"><named-content content-type="geo-json" specific-use="{&#34;type&#34;:&#34;Point&#34;,&#34;coordinates&#34;:[73.441933,5.696383]}" id="NCID0ESLAI" xlink:type="simple">5°41.783'N, 73°26.516'E</named-content></named-content>, 2850–3380 m a.s.l. (IAvH, in Gutiérrez et al. 2006). ECUADOR: Sucumbios, Santa Barbara, <named-content xmlns:xlink="http://www.w3.org/1999/xlink" content-type="dwc:verbatimCoordinates" xlink:type="simple"><named-content content-type="geo-json" specific-use="{&#34;type&#34;:&#34;Point&#34;,&#34;coordinates&#34;:[77.520117,0.631133]}" id="NCID0E1LAI" xlink:type="simple">0°37.868'N, 77°31.207'E</named-content></named-content>, 3023 m a.s.l., 14.iii.1994, Gonorre Leg (1 ♂, QCAZ 103712).</p></tp:treatment-sec><tp:treatment-sec sec-type="ecology" id="SECID0E6LAI"><title>Ecology.</title><p>Adults of <italic><tp:taxon-name><tp:taxon-name-part taxon-name-part-type="genus" reg="Talahua">Talahua</tp:taxon-name-part> <tp:taxon-name-part taxon-name-part-type="species" reg="fervida">fervida</tp:taxon-name-part></tp:taxon-name></italic> are found in highland ecosystems including cloud forests of the Andesand Páramo from 1800 to 3350 m a.s.l. The species has been associated with flowers of <tp:taxon-name><tp:taxon-name-part taxon-name-part-type="genus" reg="Clusia">Clusia</tp:taxon-name-part> <tp:taxon-name-part taxon-name-part-type="uncertainty-rank">cf.</tp:taxon-name-part> <tp:taxon-name-part taxon-name-part-type="species" reg="brachycarpa">brachycarpa</tp:taxon-name-part></tp:taxon-name> Cuatrec (<tp:taxon-name><tp:taxon-name-part taxon-name-part-type="family">Clusiaceae</tp:taxon-name-part></tp:taxon-name> Lindl.), but the immature stages are unknown.</p><fig id="F12" position="float" orientation="portrait"><object-id xmlns:xlink="http://www.w3.org/1999/xlink" content-type="doi" xlink:type="simple">10.3897/zookeys.929.37666.figure12</object-id><object-id xmlns:xlink="http://www.w3.org/1999/xlink" content-type="arpha" xlink:type="simple">8D052337-21AC-59F7-9547-CC91E4BF3251</object-id><label>Figure 12.</label><caption><p>Genus <italic><tp:taxon-name><tp:taxon-name-part taxon-name-part-type="genus" reg="Talahua">Talahua</tp:taxon-name-part></tp:taxon-name></italic> Fluke: <bold>A</bold> head, frontal, male <bold>B</bold> basoflagellomere, frontal view <bold>C</bold> metacoxa pile tuft, ventral view <bold>D</bold> scutellum emarginated, dorsal view <bold>E</bold> male genitalia, lateral view <bold>F</bold> holotype, AMNH <bold>G</bold> paratype label, USNM. Scale bars: 5 mm.</p></caption><graphic xmlns:xlink="http://www.w3.org/1999/xlink" xlink:href="zookeys-929-019-g012.jpg" position="float" orientation="portrait" xlink:type="simple" id="oo_402766.jpg"><uri content-type="original_file" xlink:type="simple">https://binary.pensoft.net/fig/402766</uri></graphic></fig><fig id="F13" position="float" orientation="portrait"><object-id xmlns:xlink="http://www.w3.org/1999/xlink" content-type="doi" xlink:type="simple">10.3897/zookeys.929.37666.figure13</object-id><object-id xmlns:xlink="http://www.w3.org/1999/xlink" content-type="arpha" xlink:type="simple">BF7F3422-5601-5536-802F-95B4378000DD</object-id><label>Figure 13.</label><caption><p><italic><tp:taxon-name><tp:taxon-name-part taxon-name-part-type="genus" reg="Talahua">Talahua</tp:taxon-name-part> <tp:taxon-name-part taxon-name-part-type="species" reg="fervida">fervida</tp:taxon-name-part></tp:taxon-name></italic>, male (CEUA 95345): <bold>A</bold> dorsal view, male <bold>B</bold> lateral view (Paratype USNM). Female (CEUA 93328): <bold>C</bold> lateral view <bold>D</bold> dorsal view <bold>E</bold> posterior view, detail of maculae on sixth tergum. Scale bars: 5 mm.</p></caption><graphic xmlns:xlink="http://www.w3.org/1999/xlink" xlink:href="zookeys-929-019-g013.jpg" position="float" orientation="portrait" xlink:type="simple" id="oo_402767.jpg"><uri content-type="original_file" xlink:type="simple">https://binary.pensoft.net/fig/402767</uri></graphic></fig><fig id="F14" position="float" orientation="portrait"><object-id xmlns:xlink="http://www.w3.org/1999/xlink" content-type="doi" xlink:type="simple">10.3897/zookeys.929.37666.figure14</object-id><object-id xmlns:xlink="http://www.w3.org/1999/xlink" content-type="arpha" xlink:type="simple">F51AC69C-B506-595F-A67E-489F060F2BED</object-id><label>Figure 14.</label><caption><p><italic><tp:taxon-name><tp:taxon-name-part taxon-name-part-type="genus" reg="Talahua">Talahua</tp:taxon-name-part> <tp:taxon-name-part taxon-name-part-type="species" reg="fervida">fervida</tp:taxon-name-part></tp:taxon-name></italic>, male genitalia: <bold>A</bold> whole genitalia including epandrium, cercus and surstylus, lateral view <bold>B</bold> hypandrium, dorsal view <bold>C</bold> cerci, and surstyli, ventral view <bold>D</bold> cerci and surstyli, dorsal view. Scale bar: 0.05 mm.</p></caption><graphic xmlns:xlink="http://www.w3.org/1999/xlink" xlink:href="zookeys-929-019-g014.jpg" position="float" orientation="portrait" xlink:type="simple" id="oo_402768.jpg"><uri content-type="original_file" xlink:type="simple">https://binary.pensoft.net/fig/402768</uri></graphic></fig><fig id="F15" position="float" orientation="portrait"><object-id xmlns:xlink="http://www.w3.org/1999/xlink" content-type="doi" xlink:type="simple">10.3897/zookeys.929.37666.figure15</object-id><object-id xmlns:xlink="http://www.w3.org/1999/xlink" content-type="arpha" xlink:type="simple">1E06C39C-9396-57EF-AF88-6A86896586A4</object-id><label>Figure 15.</label><caption><p>Biogeographical distribution of <italic><tp:taxon-name><tp:taxon-name-part taxon-name-part-type="genus" reg="Argentinomyia">Argentinomyia</tp:taxon-name-part> <tp:taxon-name-part taxon-name-part-type="species" reg="andina">andina</tp:taxon-name-part></tp:taxon-name></italic> sp. nov. (yellow), <italic><tp:taxon-name><tp:taxon-name-part taxon-name-part-type="genus" reg="Argentinomyia">A.</tp:taxon-name-part> <tp:taxon-name-part taxon-name-part-type="species" reg="quimbaya">quimbaya</tp:taxon-name-part></tp:taxon-name></italic> sp. nov. (blue) and <italic><tp:taxon-name><tp:taxon-name-part taxon-name-part-type="genus" reg="Argentinomyia">A.</tp:taxon-name-part> <tp:taxon-name-part taxon-name-part-type="species" reg="choachi">choachi</tp:taxon-name-part></tp:taxon-name></italic> sp. nov. (red).</p></caption><graphic xmlns:xlink="http://www.w3.org/1999/xlink" xlink:href="zookeys-929-019-g015.jpg" position="float" orientation="portrait" xlink:type="simple" id="oo_402769.jpg"><uri content-type="original_file" xlink:type="simple">https://binary.pensoft.net/fig/402769</uri></graphic></fig><fig id="F16" position="float" orientation="portrait"><object-id xmlns:xlink="http://www.w3.org/1999/xlink" content-type="doi" xlink:type="simple">10.3897/zookeys.929.37666.figure16</object-id><object-id xmlns:xlink="http://www.w3.org/1999/xlink" content-type="arpha" xlink:type="simple">217EA7CD-B275-5AFF-B0FA-04EC1D23E78E</object-id><label>Figure 16.</label><caption><p>Biogeographical distribution of <italic><tp:taxon-name><tp:taxon-name-part taxon-name-part-type="genus" reg="Argentinomyia">Argentinomyia</tp:taxon-name-part> <tp:taxon-name-part taxon-name-part-type="species" reg="huitepecensis">huitepecensis</tp:taxon-name-part></tp:taxon-name></italic> sp. nov. (green), <italic><tp:taxon-name><tp:taxon-name-part taxon-name-part-type="genus" reg="Argentinomyia">A.</tp:taxon-name-part> <tp:taxon-name-part taxon-name-part-type="species" reg="talamanca">talamanca</tp:taxon-name-part></tp:taxon-name></italic> sp. nov. (red) and <italic><tp:taxon-name><tp:taxon-name-part taxon-name-part-type="genus" reg="Argentinomyia">A.</tp:taxon-name-part> <tp:taxon-name-part taxon-name-part-type="species" reg="puntarenas">puntarenas</tp:taxon-name-part></tp:taxon-name></italic> sp. nov. (blue).</p></caption><graphic xmlns:xlink="http://www.w3.org/1999/xlink" xlink:href="zookeys-929-019-g016.jpg" position="float" orientation="portrait" xlink:type="simple" id="oo_402770.jpg"><uri content-type="original_file" xlink:type="simple">https://binary.pensoft.net/fig/402770</uri></graphic></fig><fig id="F17" position="float" orientation="portrait"><object-id xmlns:xlink="http://www.w3.org/1999/xlink" content-type="doi" xlink:type="simple">10.3897/zookeys.929.37666.figure17</object-id><object-id xmlns:xlink="http://www.w3.org/1999/xlink" content-type="arpha" xlink:type="simple">DC7B38EC-CB66-5C16-AE42-3C310EE66513</object-id><label>Figure 17.</label><caption><p>Biogeographical distribution of <italic><tp:taxon-name><tp:taxon-name-part taxon-name-part-type="genus" reg="Talahua">Talahua</tp:taxon-name-part> <tp:taxon-name-part taxon-name-part-type="species" reg="fervida">fervida</tp:taxon-name-part></tp:taxon-name></italic> (light blue).</p></caption><graphic xmlns:xlink="http://www.w3.org/1999/xlink" xlink:href="zookeys-929-019-g017.jpg" position="float" orientation="portrait" xlink:type="simple" id="oo_402771.jpg"><uri content-type="original_file" xlink:type="simple">https://binary.pensoft.net/fig/402771</uri></graphic></fig></tp:treatment-sec><ref-list><ref id="B5"><mixed-citation xmlns:xlink="http://www.w3.org/1999/xlink" xlink:type="simple"><person-group><name name-style="western"><surname>Fluke</surname><given-names>CL</given-names></name></person-group> (<year>1945</year>) <article-title>The Melanostomatini of the Neotropical Region (<tp:taxon-name><tp:taxon-name-part taxon-name-part-type="order">Diptera</tp:taxon-name-part></tp:taxon-name>, <tp:taxon-name><tp:taxon-name-part taxon-name-part-type="family">Syrphidae</tp:taxon-name-part></tp:taxon-name>).</article-title><source>American Museum Novitates</source><volume>1272</volume>: <fpage>1</fpage>–<lpage>29</lpage>.</mixed-citation></ref><ref id="B6"><mixed-citation xmlns:xlink="http://www.w3.org/1999/xlink" xlink:type="simple"><person-group><name name-style="western"><surname>Fluke</surname><given-names>CL</given-names></name></person-group> (<year>1957</year>) <article-title>A study of the male genitalia of the Melanostomatini (<tp:taxon-name><tp:taxon-name-part taxon-name-part-type="order">Diptera</tp:taxon-name-part></tp:taxon-name>: <tp:taxon-name><tp:taxon-name-part taxon-name-part-type="family">Syrphidae</tp:taxon-name-part></tp:taxon-name>).</article-title><source>Wisconsin Academy of Sciences Arts and Letters</source><volume>46</volume>: <fpage>261</fpage>–<lpage>279</lpage>.</mixed-citation></ref><ref id="B28"><mixed-citation xmlns:xlink="http://www.w3.org/1999/xlink" xlink:type="simple"><person-group><name name-style="western"><surname>Thompson</surname><given-names>FC</given-names></name><name name-style="western"><surname>Vockeroth</surname><given-names>JR</given-names></name><name name-style="western"><surname>Sedman</surname><given-names>YS</given-names></name><name name-style="western"><surname>Papavero</surname><given-names>N</given-names></name></person-group> (<year>1976</year>) A catalogue of the <tp:taxon-name><tp:taxon-name-part taxon-name-part-type="order">Diptera</tp:taxon-name-part></tp:taxon-name> of Americas South of the United States: Family <tp:taxon-name><tp:taxon-name-part taxon-name-part-type="family">Syrphidae</tp:taxon-name-part></tp:taxon-name>, 1–195. <ext-link xlink:type="simple" ext-link-type="doi" xlink:href="10.5962/bhl.title.49898">https://doi.org/10.5962/bhl.title.49898</ext-link></mixed-citation></ref><ref id="B27"><mixed-citation xmlns:xlink="http://www.w3.org/1999/xlink" xlink:type="simple"><person-group><name name-style="western"><surname>Thompson</surname><given-names>FC</given-names></name></person-group> (<year>1999</year>) <article-title>A key to the genera of the flower flies of the Neotropical Region including the descriptions of genera and species and a glossary of taxonomic terms.</article-title><source>Contributions on Entomology International</source><volume>3</volume>: <fpage>319</fpage>–<lpage>378</lpage>.</mixed-citation></ref><ref id="B14"><mixed-citation xmlns:xlink="http://www.w3.org/1999/xlink" xlink:type="simple"><person-group><name name-style="western"><surname>Mengual</surname><given-names>X</given-names></name><name name-style="western"><surname>Stahls</surname><given-names>G</given-names></name><name name-style="western"><surname>Rojo</surname><given-names>S</given-names></name></person-group> (<year>2008</year>) <article-title>First phylogeny of predatory flower flies (<tp:taxon-name><tp:taxon-name-part taxon-name-part-type="order">Diptera</tp:taxon-name-part></tp:taxon-name>, <tp:taxon-name><tp:taxon-name-part taxon-name-part-type="family">Syrphidae</tp:taxon-name-part></tp:taxon-name>, <tp:taxon-name><tp:taxon-name-part taxon-name-part-type="subfamily">Syrphinae</tp:taxon-name-part></tp:taxon-name>) using mitochondrial COI and nuclear 28S rRNA genes: conflict and congruence with the current tribal classification.</article-title><source>Cladistics</source><volume>23</volume>: <fpage>1</fpage>–<lpage>20</lpage>. <ext-link xlink:type="simple" ext-link-type="doi" xlink:href="10.1111/j.1096-0031.2008.00200.x">https://doi.org/10.1111/j.1096-0031.2008.00200.x</ext-link></mixed-citation></ref><ref id="B16"><mixed-citation xmlns:xlink="http://www.w3.org/1999/xlink" xlink:type="simple"><person-group><name name-style="western"><surname>Montoya</surname><given-names>AL</given-names></name></person-group> (<year>2016</year>) <article-title>Family <tp:taxon-name><tp:taxon-name-part taxon-name-part-type="family">Syrphidae</tp:taxon-name-part></tp:taxon-name>.</article-title><source>Zootaxa</source><volume>4122</volume>: <fpage>457</fpage>–<lpage>537</lpage>. <ext-link xlink:type="simple" ext-link-type="doi" xlink:href="10.11646/zootaxa.4122.1.39">https://doi.org/10.11646/zootaxa.4122.1.39</ext-link></mixed-citation></ref><ref id="B13"><mixed-citation xmlns:xlink="http://www.w3.org/1999/xlink" xlink:type="simple"><person-group><name name-style="western"><surname>Marín-Armijos</surname><given-names>D</given-names></name><name name-style="western"><surname>Quezada-Ríos</surname><given-names>N</given-names></name><name name-style="western"><surname>Soto-Armijos</surname><given-names>C</given-names></name><name name-style="western"><surname>Mengual</surname><given-names>X</given-names></name></person-group> (<year>2017</year>) <article-title>Checklist of the flower flies of Ecuador (<tp:taxon-name><tp:taxon-name-part taxon-name-part-type="order">Diptera</tp:taxon-name-part></tp:taxon-name>, <tp:taxon-name><tp:taxon-name-part taxon-name-part-type="family">Syrphidae</tp:taxon-name-part></tp:taxon-name>).</article-title><source>Zookeys</source><volume>691</volume>: <fpage>163</fpage>–<lpage>199</lpage>. <ext-link xlink:type="simple" ext-link-type="doi" xlink:href="10.3897/zookeys.691.13328">https://doi.org/10.3897/zookeys.691.13328</ext-link></mixed-citation></ref><ref id="B30"><mixed-citation xmlns:xlink="http://www.w3.org/1999/xlink" xlink:type="simple"><person-group><name name-style="western"><surname>Thompson</surname><given-names>FC</given-names></name><name name-style="western"><surname>Skevington</surname><given-names>JH</given-names></name></person-group> (<year>2014</year>) <article-title>Afrotropical flower flies (<tp:taxon-name><tp:taxon-name-part taxon-name-part-type="order">Diptera</tp:taxon-name-part></tp:taxon-name>: <tp:taxon-name><tp:taxon-name-part taxon-name-part-type="family">Syrphidae</tp:taxon-name-part></tp:taxon-name>). A new genus and species from Kenya, with a review of the melanostomine group of genera.</article-title><source>Zootaxa</source><volume>3847</volume>: <fpage>97</fpage>–<lpage>114</lpage>. <ext-link xlink:type="simple" ext-link-type="doi" xlink:href="10.11646/zootaxa.3847.1.5">https://doi.org/10.11646/zootaxa.3847.1.5</ext-link></mixed-citation></ref></ref-list></tp:taxon-treatment>
