# Supplementary material for: Description of six new large species of Argentinomyia Lynch-Arribálzaga, 1891 and redescription of Talahua fervida (Fluke, 1945) (Diptera, Syrphidae, Syrphinae)
Source: Zookeys. 2020 Apr 22;929:19–51. doi: 10.3897/zookeys.929.37666 (PMC7192955; doi:10.3897/zookeys.929.37666)
Supplement: Supplementary material 1 — Table S1 [file zookeys-929-019-s001.xlsx]

## Sheet: Hoja1
Original name	Species	Type	Country	State	Locality	Longitud	Latitud	Altitud	date	Collector	Museum	Number of specimens	Sex	Institutional collections taxon-based services
Syrphus agonis Walker, 1849: 588	Argentinomyia agonis Walker, 1849	Syntype	Ecuador	Galápagos						C. Darwin Esq	BMNH (E) 914459	1	Male	https://www.nhm.ac.uk/services/media-store/asset/2378a24b7e51543d356af758a1e186b04ce248ee/contents/preview
Melanostoma altissimum Fluke, 1945: 20	Argentinomyia altissima (Fluke, 1945)	Holotype	Ecuador	Cuicocha	Imbabura	0.307224	-78.35	3200	27.v.1939	F.M.; H. Brown	AMNH	1	Male	http://research.amnh.org/iz/types_db/details.php?specimen_id=2717
Melanostoma altissimum Fluke, 1945: 20	Argentinomyia altissima (Fluke, 1945)	Paratype	Ecuador	Cuicocha	Imbabura	0.307224	-78.35	3200	27.v.1939	F.M.; H. Brown	AMNH	2	Male
Melanostoma bolivariensis Fluke, 1945: 19	Argentinomyia bolivariensis (Fluke, 1945)	Holotype	Ecuador	Bolivar	Hacienda Talahua	-1.34993	-79.0666	3400	28.iv.1939	F.M.; H. Brown	AMNH	1	Male	http://research.amnh.org/iz/types_db/details.php?specimen_id=2718
Melanostoma bolivariensis Fluke, 1945: 19	Argentinomyia bolivariensis (Fluke, 1945)	Paratype	Ecuador	Bolivar	Hacienda Talahua	-1.34993	-79.0666	3400	28.iv.1939	F.M.; H. Brown	AMNH	22	Male
Melanostoma bolivariensis Fluke, 1945: 19	Argentinomyia bolivariensis (Fluke, 1945)	Paratype	Ecuador	Bolivar	Hacienda Talahua	-1.34993	-79.0666	3400	28.iv.1939	F.M.; H. Brown	AMNH	23	Female
Melanostoma bolivariensis Fluke, 1945: 19	Argentinomyia bolivariensis (Fluke, 1945)	Allotype	Ecuador	Bolivar	Hacienda Talahua	-1.34993	-79.0666	3400	28.iv.1939	F.M.; H. Brown	AMNH	1	Female
Melanostoma browni Fluke, 1945: 18	Argentinomyia browni (Fluke, 1945)	Holotype	Ecuador	Bolivar	Hacienda Talahua	-1.34993	-79.0666	3100	28.iv.1939	F.M.; H. Brown	AMNH	1	Male	http://research.amnh.org/iz/types_db/details.php?specimen_id=2719
Melanostoma browni Fluke, 1945: 18	Argentinomyia browni (Fluke, 1945)	Paratype	Ecuador	Bolivar	Hacienda Talahua	-1.34993	-79.0666	3100	28.iv.1939	F.M.; H. Brown	AMNH	12	Male
Melanostoma browni Fluke, 1945: 18	Argentinomyia browni (Fluke, 1945)	Paratype	Ecuador	Bolivar	Hacienda Talahua	-1.34993	-79.0666	3100	28.iv.1939	F.M.; H. Brown	CNC DIPTERA 1973	1	Male
Melanostoma browni Fluke, 1945: 18	Argentinomyia browni (Fluke, 1945)	Paratype	Ecuador	Bolivar	Hacienda Talahua	-1.34993	-79.0666	3100	28.iv.1939	F.M.; H. Brown	USNM ENT 00058849	1	Male
Melanostoma browni Fluke, 1945: 18	Argentinomyia browni (Fluke, 1945)	Paratype	Ecuador	Bolivar	Hacienda Talahua	-1.34993	-79.0666	3100	28.iv.1939	F.M.; H. Brown	WIRC	4	Male
Melanostoma catabombum Williston, 1891	Argentinomyia catabomba (Williston, 1891)	Holotype	Mexico	Guerrero	Omiltemi	17.553	-99.6884	2438	1.vii.1903	H.H. Smith	AMNH	6	Male
Melanostoma catabombum Williston, 1891	Argentinomyia catabomba (Williston, 1891)	Holotype	Mexico	Guerrero	Omiltemi	17.553	-99.6884	2438	1.vii.1903	H.H. Smith	AMNH	3	Female
Melanostoma catabombum Williston, 1891	Argentinomyia catabomba (Williston, 1891)	Allotype	Mexico	Guerrero	Almolonga	17.6389	-99.2961	1829	1.vii.1903	H. H. Smith	BMNH	3	Male
Melanostoma catabombum Williston, 1891	Argentinomyia catabomba (Williston, 1891)	Syntype	Mexico	Guerrero	Xucumanatlan	17.55	-99.6333	1900	1.vii.1903	H.H. Smith	BMNH	8	Male
Melanostoma catabombum Williston, 1891	Argentinomyia catabomba (Williston, 1891)	Cotype	Mexico	Guerrero	Omiltemi	17.553	-99.6884	2438	1.vii.1903	Ag H.H. Smith., in S.W. Williston Collector	AMNH 19161	1	Male
Melanostoma catabombum Williston, 1891	Argentinomyia catabomba (Williston, 1891)	Cotype	Mexico	Guerrero	Omiltemi	17.553	-99.6884	2438	1.vii.1903	Ag H.H. Smith., in S.W. Williston Collector	AMNH 19161	1	Female
Melanostoma catabombum Williston, 1891	Argentinomyia catabomba (Williston, 1891)	Cotype	Mexico	Guerrero	Omiltemi	17.553	-99.6884	2438	1.vii.1903	Ag H.H. Smith., in S.W. Williston Collector	AMNH 19255	1	Male
Melanostoma melanocerum Williston, 1891: 13	Argentinomyia catabomba (Williston, 1891)	Syntype	Costa Rica	Rio Sucio							BMNH	1	Female
Melanostoma crenulatum Williston, 1891: 12	Argentinomyia crenulata (Williston, 1891)	Holotype	Mexico	Guerrero	Omiltemi	17.553	-99.6884	2438	1.vii.1903	H.H. Smith	BMNH	1	Male	http://research.amnh.org/iz/types_db/details.php?specimen_id=2722
Melanostoma crenulatum Williston, 1891: 12	Argentinomyia crenulata (Williston, 1891)	Cotype	Mexico	Guerrero	Omiltemi	17.553	-99.6884	2438	1.vii.1903	Ag H.H. Smith., in S.W. Williston Collector	USNM ENT 00019255	1	Female
Melanostoma crenulatum Williston, 1891: 12	Argentinomyia crenulata (Williston, 1891)	Syntype	Mexico	Guerrero	Xucumanatlan	17.55	-99.6333	1900	1.vii.1903	H.H. Smith	BMNH	8	Male
Rhysops currani Fluke, 1937: 8	Argentinomyia currani (Fluke, 1937)	Holotype	Brasil	Santa Catarina	Nova Teutonia	-27.1833	-52.3833	400	8.vii.1936	F. Plaumann	AMNH	1	Male
Rhysops currani Fluke, 1937: 8	Argentinomyia currani (Fluke, 1937)	Paratype	Brasil	Santa Catarina	Nova Teutonia	-27.1833	-52.3833	400	18.ix.1936	F. Plaumann	AMNH	5	Male
Rhysops currani Fluke, 1937: 8	Argentinomyia currani (Fluke, 1937)	Paratype	Brasil	Santa Catarina	Nova Teutonia	-27.1833	-52.3833	400	15.x.1936	F. Plaumann	AMNH	2	Female
Rhysops currani Fluke, 1937: 8	Argentinomyia currani (Fluke, 1937)	Paratype	Brasil	Santa Catarina	Nova Teutonia	-27.1833	-52.3833	400	19.x.1936	F. Plaumann	WIRC	2	Male
Rhysops currani Fluke, 1937: 8	Argentinomyia currani (Fluke, 1937)	Paratype	Brasil	Santa Catarina	Nova Teutonia	-27.1833	-52.3833	400	19.x.1936	F. Plaumann	WIRC	1	Female
Rhysops currani Fluke, 1937: 8	Argentinomyia currani (Fluke, 1937)	Allotype	Brasil	Santa Catarina	Nova Teutonia	-27.1833	-52.3833	400	18.ix.1936	F. Plaumann	AMNH	1	Female
Rhysops fastigatus Fluke, 1945: 4	Argentinomyia fastigata (Fluke, 1945)	Holotype	Brasil	Santa Catarina	Nova Teutonia	-27.1833	-52.3833	857	4.vii.1937	F. Plaumann	AMNH	1	Male
Rhysops fastigatus Fluke, 1945: 4	Argentinomyia fastigata (Fluke, 1945)	Holotype	Brasil	Santa Catarina	Nova Teutonia	-27.1833	-52.3833	857	1.vii.1964	F. Plaumann	USNM ENT	3	Male
Rhysops fastigatus Fluke, 1945: 4	Argentinomyia fastigata (Fluke, 1945)	Holotype	Brasil	Santa Catarina	Nova Teutonia	-27.1833	-52.3833	857	1.vii.1964	F. Plaumann	USNM ENT	3	Female
Rhysops fastigatus Fluke, 1945: 4	Argentinomyia fastigata (Fluke, 1945)	Paratype	Brasil	Santa Catarina	Nova Teutonia	-27.1833	-52.3833	857	4.vii.1937	F. Plaumann	AMNH	1	Female
Rhysops fastigatus Fluke, 1945: 4	Argentinomyia fastigata (Fluke, 1945)	Allotype	Brasil	Santa Catarina	Nova Teutonia	-27.1833	-52.3833	857	17.x.1936	F. Plaumann	AMNH	1	Female
Rhysops fastigatus Fluke, 1945: 4	Argentinomyia fastigata (Fluke, 1945)	Paratype	Brasil	Santa Catarina	Nova Teutonia	-27.1833	-52.3833	857	18.vii.1937	F. Plaumann	AMNH	1	Female
Braziliana columbiana Enderlein, 1938: 202	Argentinomyia fastigata (Fluke, 1945)	Syntype	Colombia	Cordillera							ZMHU	1	Male
Braziliana columbiana Enderlein, 1938: 202	Argentinomyia fastigata (Fluke, 1945)	Syntype	Colombia	Cordillera							ZMHU	1	Female
Rhysops festiva Fluke, 1945: 10	Argentinomyia festiva (Fluke, 1945)	Holotype	Ecuador	Tungurahua	Baños	-1.39695	-78.4217	1800	4.vii.1938	W. C. MacIntyre	AMNH	1	Male
Melanostoma lanei Fluke, 1936: 61	Argentinomyia lanei (Fluke, 1936)	Holotype	Brasil	São Paulo	São Paulo	-23.5517	-46.6404	800	1.i.1930	J. Lane	AMNH	1	Male
Melanostoma lanei Fluke, 1936: 61	Argentinomyia lanei (Fluke, 1936)	Paratype	Brasil	São Paulo	São Paulo	-23.5517	-46.6404	800	1.i.1930	J. Lane	Collection of Instute São Paulo, Brazil	1	Male
Melanostoma lanei Fluke, 1936: 61	Argentinomyia lanei (Fluke, 1936)	Paratype	Brasil	São Paulo	São Paulo	-23.5517	-46.6404	800	1.i.1930	J. Lane	AMNH	2	Female
Melanostoma lanei Fluke, 1936: 61	Argentinomyia lanei (Fluke, 1936)	Allotype	Brasil	São Paulo	São Paulo	-23.5517	-46.6404	800	1.i.1930	J. Lane	CNC DIPTERA	1	Female
Melanostoma lineata Fluke, 1937: 9	Argentinomyia lineata (Fluke, 1937)	Holotype	Brasil	Santa Catarina	Nova Teutonia	-27.1833	-52.3833	857	2.ix.1936	F. Plaumann	AMNH	1	Male
Melanostoma lineata Fluke, 1937: 9	Argentinomyia lineata (Fluke, 1937)	Paratype	Brasil	Santa Catarina	Nova Teutonia	-27.1833	-52.3833	857	1.vii.1936	F. Plaumann	WIRC	1	Male	http://research.amnh.org/iz/types_db/details.php?specimen_id=2726
Melanostoma lineata Fluke, 1937: 9	Argentinomyia lineata (Fluke, 1937)	Paratype	Brasil	Santa Catarina	Nova Teutonia	-27.1833	-52.3833	857	1.vii.1936	F. Plaumann	WIRC	2	Female
Melanostoma lineata Fluke, 1937: 9	Argentinomyia lineata (Fluke, 1937)	Paratype	Brasil	Santa Catarina	Nova Teutonia	-27.1833	-52.3833	857	7.vii.1936	F. Plaumann	AMNH	2	Female
Melanostoma lineata Fluke, 1937: 9	Argentinomyia lineata (Fluke, 1937)	Paratype	Brasil	Santa Catarina	Nova Teutonia	-27.1833	-52.3833	857	7.vii.1936	F. Plaumann	AMNH	3	Male
Melanostoma lineata Fluke, 1937: 9	Argentinomyia lineata (Fluke, 1937)	Paratype	Brasil	Santa Catarina	Nova Teutonia	-27.1833	-52.3833	857	2.ix.1936	F. Plaumann	AMNH	1	Male
Melanostoma lineata Fluke, 1937: 9	Argentinomyia lineata (Fluke, 1937)	Paratype	Brasil	Santa Catarina	Nova Teutonia	-27.1833	-52.3833	857	2.ix.1936	F. Plaumann	AMNH	2	Female
Melanostoma lineata Fluke, 1937: 9	Argentinomyia lineata (Fluke, 1937)	Paratype	Brasil	Santa Catarina	Nova Teutonia	-27.1833	-52.3833	400	29.vii.1938	F. Plaumann	BMNH	5	Female
Melanostoma lineata Fluke, 1937: 9	Argentinomyia lineata (Fluke, 1937)	Allotype	Brasil	Santa Catarina	Nova Teutonia	-27.1833	-52.3833	857	7.vii.1936	F. Plaumann	AMNH	1	Female
Pipiza longicornis Walker, 1836: 343	Argentinomyia longicornis (Walker, 1836)	Holotype	Brasil	Mato Grosso	Chapada dos Guimaraes	-15.4542	-55.7557	670			AMNH	1	Male
Pipiza longicornis Walker, 1836: 343	Argentinomyia longicornis (Walker, 1836)	Allotype	Brasil	Mato Grosso	Chapada dos Guimaraes	-15.4542	-55.7557	670			AMNH	1	Female
Braziliana peruviana Shannon, 1927: 7	Argentinomyia longicornis (Walker, 1836)	Holotype	Peru	Cajamarca	Rio Charape	-5.4167	-78.9833	1199	13.ix.1927	C. H. T. Townsend	USNM ENT 00028755	1	Male
Braziliana thiemei Enderlein, 1938: 201	Argentinomyia longicornis (Walker, 1836)	Syntype	Colombia	Cordillera							ZMHU	2	Male
Braziliana thiemei Enderlein, 1938: 201	Argentinomyia longicornis (Walker, 1836)	Syntype	Colombia	Cordillera							ZMHU	3	Female
Melanostoma luculentum Fluke, 1945: 17	Argentinomyia luculenta (Fluke, 1945)	Holotype	Ecuador	Tungurahua	Baños	-1.39695	-78.4217	2300	21.vii.1939	W. C. MacIntyre	AMNH	1	Male	http://research.amnh.org/iz/types_db/details.php?specimen_id=2728
Melanostoma luculentum Fluke, 1945: 17	Argentinomyia luculenta (Fluke, 1945)	Paratype	Ecuador	Tungurahua	Baños	-1.4276	-78.4743	2800	17.vii.1939	W. C. MacIntyre	AMNH	1	Male
Melanostoma luculentum Fluke, 1945: 17	Argentinomyia luculenta (Fluke, 1945)	Allotype	Ecuador	Tungurahua	Baños	-1.39695	-78.4217	2300	21.vii.1939	W. C. MacIntyre	AMNH	1	Female
Paragus maculatus Walker, 1852: 220	Argentinomyia maculata (Walker, 1852)	Holotype	Brasil	Santa Catarina	Nova Teutonia	-27.1833	-52.3833	400	2.v.1937	F. Plaumann	BMNH	1	Male
Paragus maculatus Walker, 1852: 220	Argentinomyia maculata (Walker, 1852)	Paratype	Brasil	Santa Catarina	Nova Teutonia	-27.1833	-52.3833	400	3.v.1937	F. Plaumann	BMNH	11	Male
Paragus maculatus Walker, 1852: 220	Argentinomyia maculata (Walker, 1852)	Paratype	Brasil	Santa Catarina	Nova Teutonia	-27.1833	-52.3833	400	24.vi.1938	F. Plaumann	AMNH	1	Male
Paragus maculatus Walker, 1852: 220	Argentinomyia maculata (Walker, 1852)	Paratype	Brasil	Santa Catarina	Nova Teutonia	-27.1833	-52.3833	400	29.vii.1938	F. Plaumann	AMNH	15	Female
Paragus maculatus Walker, 1852: 220	Argentinomyia maculata (Walker, 1852)	Paratype	Brasil	Santa Catarina	Nova Teutonia	-27.1833	-52.3833	400	29.vii.1938	F. Plaumann	AMNH	1	Female
Paragus maculatus Walker, 1852: 220	Argentinomyia maculata (Walker, 1852)	Allotype	Brasil	Santa Catarina	Nova Teutonia	-27.1833	-52.3833	400	2.v.1937	F. Plaumann	BMNH	1	Female
Melanostoma neotropicum Curran, 1937: 4	Argentinomyia neotropica (Curran, 1937)	Holotype	Brasil	São Paulo	São Paulo	-23.5517	-46.6404	801	18.iv.1905	A.A. Barbiellin	AMNH	1	Male	http://research.amnh.org/iz/types_db/details.php?specimen_id=2731
Melanostoma neotropicum Curran, 1937: 4	Argentinomyia neotropica (Curran, 1937)	Paratype	Brasil	Rio de Janeiro	Nova Friburgo, E. do Rio	-22.2886	-42.5345	846	28.vi.1937	H. S. Lopes	WIRC	1	Female
Melanostoma neotropicum Curran, 1937: 4	Argentinomyia neotropica (Curran, 1937)	Paratype	Brasil	Santa Catarina	Nova Teutonia	-27.1833	-52.3833	857	10.vi.1937	F. Plaumann	AMNH	1	Male
Melanostoma neotropicum Curran, 1937: 4	Argentinomyia neotropica (Curran, 1937)	Allotype	Brasil	Rio de Janeiro	Nova Friburgo, E. do Rio	-22.2886	-42.5345	928	4.iv.1937	H. S. Lopes	WIRC	1	Female
Melanostoma neotropicum Curran, 1937: 4	Argentinomyia neotropica (Curran, 1937)	Paratype	Brasil	Santa Catarina	Nova Teutonia	-27.1833	-52.3833	857	18.vi.1937	F. Plaumann	WIRC	2	Female
Melanostoma neotropicum Curran, 1937: 4	Argentinomyia neotropica (Curran, 1937)	Paratype	Brasil	São Paulo	Cantareira	-23.4447	-46.6096	870	1.vii.1945	J. Lane	WIRC	1	Male
Rhysops nigrans Fluke, 1945: 8	Argentinomyia nigrans (Fluke, 1945)	Holotype	Brasil	Santa Catarina	Nova Teutonia	-27.1833	-52.3833	857	1.vi.1936	F. Plaumann	AMNH	1	Female
Rhysops nigrans Fluke, 1945: 8	Argentinomyia nigrans (Fluke, 1945)	Paratype	Brasil	Santa Catarina	Bom Retiro	-27.1833	-52.3833	845	21.i.1929	F. Plaumann	WIRC	1	Male
Rhysops nigrans Fluke, 1945: 8	Argentinomyia nigrans (Fluke, 1945)	Paratype	Brasil	Santa Catarina	Bom Retiro	-27.1833	-52.3833	845	21.i.1929	F. Plaumann	WIRC	3	Female
Rhysops nigrans Fluke, 1945: 8	Argentinomyia nigrans (Fluke, 1945)	Paratype	Brasil	Santa Catarina	Bom Retiro	-27.1833	-52.3833	845	21.i.1929	F. Plaumann	AMNH	1	Male
Rhysops nigrans Fluke, 1945: 8	Argentinomyia nigrans (Fluke, 1945)	Paratype	Brasil	Santa Catarina	Bom Retiro	-27.1833	-52.3833	845	21.i.1929	F. Plaumann	USNM ENT 00058843	1	Female
Rhysops nigrans Fluke, 1945: 8	Argentinomyia nigrans (Fluke, 1945)	Paratype	Brasil	Santa Catarina	Nova Teutonia	-27.1833	-52.3833	845	1.vii.1937	F. Plaumann	AMNH	10	Female
Rhysops nigrans Fluke, 1945: 8	Argentinomyia nigrans (Fluke, 1945)	Allotype	Brasil	Santa Catarina	Nova Teutonia	-27.1833	-52.3833	857	20.vii.1937	F. Plaumann	AMNH	1	Male
Rhysops nigrans Fluke, 1945: 8	Argentinomyia nigrans (Fluke, 1945)	Paratype	Brasil	Santa Catarina	Nova Teutonia	-27.1833	-52.3833	530	21.iv.1936	F. Plaumann	AMNH	3	Female
Rhysops opaca Fluke, 1945: 10	Argentinomyia opaca (Fluke, 1945)	Holotype	Ecuador	Urbina	Cerro Chimborazo	-1.49755	-78.7379	3650	18.iv.1939	F.M.; H. Brown	AMNH	1	Male
Rhysops opaca Fluke, 1945: 10	Argentinomyia opaca (Fluke, 1945)	Paratype	Ecuador	Urbina	Cerro Chimborazo	-1.49755	-78.7379	3650	18.iv.1939	F.M.; H. Brown	AMNH	6	Male
Rhysops opaca Fluke, 1945: 10	Argentinomyia opaca (Fluke, 1945)	Paratype	Ecuador	Urbina	Cerro Chimborazo	-1.49755	-78.7379	3650	18.iv.1939	F.M.; H. Brown	AMNH	15	Female
Rhysops opaca Fluke, 1945: 10	Argentinomyia opaca (Fluke, 1945)	Paratype	Ecuador	Urbina	Cerro Chimborazo	-1.49755	-78.7379	3650	18.iv.1939	F.M.; H. Brown	USNM ENT 00058845	1	Male
Rhysops opaca Fluke, 1945: 10	Argentinomyia opaca (Fluke, 1945)	Paratype	Ecuador	Urbina	Cerro Chimborazo	-1.49755	-78.7379	3650	18.iv.1939	F.M.; H. Brown	USNM ENT 00058845	2	Female
Rhysops opaca Fluke, 1945: 10	Argentinomyia opaca (Fluke, 1945)	Paratype	Ecuador	Urbina	Cerro Chimborazo	-1.49755	-78.7379	3650	18.iv.1939	F.M.; H. Brown	WIRC	3	Male
Rhysops opaca Fluke, 1945: 10	Argentinomyia opaca (Fluke, 1945)	Paratype	Ecuador	Urbina	Cerro Chimborazo	-1.49755	-78.7379	3650	18.iv.1939	F.M.; H. Brown	WIRC	2	Female
Rhysops opaca Fluke, 1945: 10	Argentinomyia opaca (Fluke, 1945)	Allotype	Ecuador	Urbina	Cerro Chimborazo	-1.49755	-78.7379	3650	18.iv.1939	F.M.; H. Brown	AMNH	1	Female
Rhysops pollinosa Hull, 1942: 10	Argentinomyia pollinosa (Hull, 1942)	Holotype	Brasil	São Paulo	São Paulo	-23.5517	-46.6404	801	1.xi.1940	J. Lane	CNC Diptera	1	Female
Syrphus praeustus Loew, 1866: 155	Argentinomyia praeusta (Loew, 1866)	Paratype	Republica Dominicana	Loma Vieja	S. Constanza	18.8481	-70.7801	1200	1.viii.1938		CNC Diptera	1	Male	http://naskreck.oeb.harvard.edu/mcz/Species_record.php?id=20453
Melanostoma rex Fluke, 1945: 21	Argentinomyia rex (Fluke, 1945)	Holotype	Ecuador	Bolivar	Hacienda Talahua	-1.34993	-79.0666	3100	28.iv.1939	F.M.; H. Brown	AMNH	1	Male	http://research.amnh.org/iz/types_db/details.php?specimen_id=2733
Melanostoma rex Fluke, 1945: 21	Argentinomyia rex (Fluke, 1945)	Paratype	Ecuador	Bolivar	Hacienda Talahua	-1.34993	-79.0666	3100	28.iv.1939	F.M.; H. Brown	AMNH	14	Male
Melanostoma rex Fluke, 1945: 21	Argentinomyia rex (Fluke, 1945)	Paratype	Ecuador	Bolivar	Hacienda Talahua	-1.34993	-79.0666	3100	28.iv.1939	F.M.; H. Brown	AMNH	8	Female
Melanostoma rex Fluke, 1945: 21	Argentinomyia rex (Fluke, 1945)	Paratype	Ecuador	Bolivar	Hacienda Talahua	-1.34993	-79.0666	3100	28.iv.1939	F.M.; H. Brown	USNM ENT 00058846	2	Male
Melanostoma rex Fluke, 1945: 21	Argentinomyia rex (Fluke, 1945)	Paratype	Ecuador	Bolivar	Hacienda Talahua	-1.34993	-79.0666	3100	28.iv.1939	F.M.; H. Brown	USNM ENT 00058846	1	Female
Melanostoma rex Fluke, 1945: 21	Argentinomyia rex (Fluke, 1945)	Allotype	Ecuador	Bolivar	Hacienda Talahua	-1.34993	-79.0666	3100	28.iv.1939	F.M.; H. Brown	AMNH	1	Female
Melanostoma rugosonasus Williston, 1891: 13	Argentinomyia rugosonasa (Williston 1891)	Holotype	Mexico	Guerrero	Omiltemi	17.553	-99.6884	2438	1.vii.1903	H.H. Smith	BMNH	1	Female
Melanostoma rugosonasus Williston, 1891: 13	Argentinomyia rugosonasa (Williston 1891)	Paratype	Mexico	Guerrero	Omiltemi	17.553	-99.6884	2600	1.vii.1939	H. G. Meyer	BMNH	8	Male
Melanostoma rugosonasus Williston, 1891: 13	Argentinomyia rugosonasa (Williston 1891)	Paratype	Mexico	Guerrero	Omiltemi	17.553	-99.6884	2600	1.vii.1939	H. G. Meyer	BMNH	1	Female
Argentinomyia testaceipes Lynch Arribálzaga, 1891: 200 (41)	Argentinomyia testaceipes (Lynch Arribálzaga, 1891)	Holotype	Argentina	Puerto Catamarca	Cuesta del Clavillo -IBP Program Frst	-27.979	-65.7479	1226		J. L. Neff	78419	1	Male
Argentinomyia testaceipes Lynch Arribálzaga, 1891: 200 (41)	Argentinomyia testaceipes (Lynch Arribálzaga, 1891)	Paratype	Brasil	Sao Jose dos Campos	Sao Jose dos Campos	-23.2238	-45.9013	53	9.x.1933	H. S. Lopes	AMNH	1	Female
Melanostoma tropicum Curran, 1937: 3	Argentinomyia tropica (Curran, 1937)	Holotype	Brasil	São Paulo	Campo do Jardão	-22.7429	-45.5963	179	23.i.1936	F. Lane	AMNH	1	Male
Melanostoma tropicum Curran, 1937: 3	Argentinomyia tropica (Curran, 1937)	Paratype	Brasil	São Paulo	Campo do Jardão	-22.7429	-45.5963	179	23.i.1936	F. Lane	AMNH	1	Male
Melanostoma (Talahua) fervidum Fluke, 1945	Talahua fervida Fluke, 1945	Holotype	Ecuador	Bolivar	Hda. [Hacienda] Talahua	-1.34986	-79.0665	3100	28.iv.1939	F.M. Brown & H. Brown	AMNH	1	Male	http://research.amnh.org/iz/types_db/details.php?specimen_id=2724
Melanostoma (Talahua) fervidum Fluke, 1945	Talahua fervida Fluke, 1945	Paratype	Ecuador	Bolivar	Hda. [Hacienda] Talahua	-1.34986	-79.0665	3100	28.iv.1939	F.M. Brown & H. Brown	AMNH	1	Male
Melanostoma (Talahua) fervidum Fluke, 1945	Talahua fervida Fluke, 1945	Paratype	Ecuador	Bolivar	Hda. [Hacienda] Talahua	-1.34986	-79.0665	3100	28.iv.1939	F.M. Brown & H. Brown	USNM	1	Male
Melanostoma (Talahua) fervidum Fluke, 1945	Talahua fervida Fluke, 1945	Paratype	Ecuador	Bolivar	Hda. [Hacienda] Talahua	-1.34986	-79.0665	3100	28.iv.1939	F.M. Brown & H. Brown	WIRC	1	Male
